# Supplementary material for: Pumping up the charge density of a triboelectric nanogenerator by charge-shuttling
Source: Nat Commun. 2020 Aug 21;11:4203. doi: 10.1038/s41467-020-17891-1 (PMC7442790; doi:10.1038/s41467-020-17891-1)
Supplement: Supplementary file 6 — Source data [file 41467_2020_17891_MOESM6_ESM.xlsx]

## Sheet: Figure 1
Figure 1d					Figure 1e
Time	Charge (Q+ side)	Charge (Q- side)			Time	Voltage (Q+ side)	Voltage (Q- side)
s	μC	μC			s	V	V
0	0.0262	-0.02298			0	0.000369	0
0.001	0.03588	-0.00686			0.001	0.00101
0.002	0.01331	-0.01653			0.002	-0.000598
0.003	0.04232	-0.02943			0.003	0.00134
0.004	0.03588	-0.0262			0.004	0.00101
0.005	0.03265	-0.0391			0.005	0.00101
0.006	0.05522	-0.00686			0.006	0.00101
0.007	0.02943	-0.03265			0.007	0.000692
0.008	0.03588	-0.01976			0.008	-0.000276
0.009	0.0262	-0.00686			0.009	0.00101
0.01	0.02298	-0.04232			0.01	0.00166
0.011	0.03265	-0.02943			0.011	-0.000598
0.012	0.03588	-0.03588			0.012	-0.000598
0.013	0.02298	-0.02298			0.013	0.000369
0.014	0.02943	-0.02943			0.014	0.000369
0.015	0.03265	-0.04232			0.015	0.00198
0.016	0.04877	-0.01331			0.016	-0.00157
0.017	0.01976	-0.02298			0.017	-0.000598
0.018	0.02298	-0.02298			0.018	0.00101
0.019	0.03265	-0.02298			0.019	-0.00092
0.02	0.02943	-0.03265			0.02	4.6879e-05
0.021	0.0262	-0.01976			0.021	-0.000276
0.022	0.02943	-0.01653			0.022	-0.000276
0.023	0.0262	-0.01653			0.023	0.000692
0.024	0.02943	-0.01653			0.024	4.6879e-05
0.025	0.0391	-0.03265			0.025	-0.00092
0.026	0.06167	-0.00686			0.026	-0.000598
0.027	0.02943	-0.01008			0.027	0.000369
0.028	0.01976	-0.01976			0.028	0.000369
0.029	0.02943	-0.02298			0.029	0.00134
0.03	0.04555	-0.0262			0.03	-0.000276
0.031	0.0391	-0.00364			0.031	-0.000276
0.032	0.03265	-0.000412			0.032	0.00134
0.033	0.03265	-0.01331			0.033	0.000692
0.034	0.05522	-0.01976			0.034	0.00101
0.035	0.02943	-0.01976			0.035	4.6879e-05
0.036	0.03588	-0.01008			0.036	0.000369
0.037	0.04877	-0.00686			0.037	0.000369
0.038	0.04555	-0.00364			0.038	0.000369
0.039	0.03265	-0.01976			0.039	0.000692
0.04	0.04877	-0.000412			0.04	-0.00092
0.041	0.03588	-0.01976			0.041	0.000692
0.042	0.05844	-0.01008			0.042	0.00134
0.043	0.02943	-0.01008			0.043	0.000369
0.044	0.03588	-0.01653			0.044	-0.000598
0.045	0.03588	-0.01653			0.045	0.000369
0.046	0.0391	-0.0262			0.046	0.00134
0.047	0.04877	-0.01976			0.047	0.00134
0.048	0.03265	-0.01653			0.048	0.00198
0.049	0.03265	-0.03265			0.049	4.6879e-05
0.05	0.02943	-0.02298			0.05	0.00134
0.051	0.04555	-0.0391			0.051	0.00166
0.052	0.03265	-0.01331			0.052	0.00166
0.053	0.04232	-0.02298			0.053	0.00198
0.054	0.03265	-0.02298			0.054	0.00101
0.055	0.02943	-0.01008			0.055	0.000692
0.056	0.0391	-0.02943			0.056	0.00198
0.057	0.04232	-0.01331			0.057	0.00166
0.058	0.04555	-0.01976			0.058	0.00166
0.059	0.01331	-0.04232			0.059	-0.00092
0.06	0.0262	-0.01653			0.06	4.6879e-05
0.061	0.03588	-0.02298			0.061	-0.000598
0.062	0.02943	-0.01008			0.062	0.000369
0.063	0.04877	-0.0391			0.063	0.00101
0.064	0.01331	-0.02298			0.064	-0.00092
0.065	0.01976	-0.01653			0.065	4.6879e-05
0.066	0.02298	-0.03265			0.066	0.00101
0.067	0.01976	-0.01976			0.067	4.6879e-05
0.068	0.0262	-0.01976			0.068	0.00166
0.069	0.01008	-0.01653			0.069	-0.00092
0.07	0.000412	-0.01008			0.07	4.6879e-05
0.071	0.0262	-0.0391			0.071	0.000692
0.072	0.03265	-0.01976			0.072	0.000369
0.073	0.02298	-0.02298			0.073	0.000369
0.074	0.0262	-0.01976			0.074	0.000369
0.075	0.02298	-0.02943			0.075	-0.000598
0.076	0.02943	-0.0262			0.076	0.00101
0.077	0.0262	-0.01976			0.077	0.00101
0.078	0.0391	-0.01653			0.078	-0.00092
0.079	0.03588	-0.01331			0.079	-0.000598
0.08	0.02943	-0.01331			0.08	4.6879e-05
0.081	0.0262	-0.01976			0.081	0.000369
0.082	0.03265	0.01893			0.082	0.00166
0.083	0.04555	0.00281			0.083	-0.00092
0.084	0.0391	-0.01653			0.084	-0.000276
0.085	0.0262	-0.03265			0.085	0.000692
0.086	0.03588	-0.00686			0.086	0.000692
0.087	0.02298	-0.01008			0.087	0.00134
0.088	0.03265	-0.000412			0.088	4.6879e-05
0.089	0.04555	-0.01331			0.089	4.6879e-05
0.09	0.01976	-0.01331			0.09	0.000692
0.091	0.02298	-0.01653			0.091	0.00101
0.092	0.05844	-0.01331			0.092	0.00101
0.093	0.04555	-0.000412			0.093	4.6879e-05
0.094	0.052	-0.01331			0.094	0.00101
0.095	0.03265	-0.02298			0.095	0.00134
0.096	0.0262	-0.01331			0.096	0.00101
0.097	0.03588	-0.01331			0.097	0.00101
0.098	0.05522	-0.01008			0.098	4.6879e-05
0.099	0.04232	-0.01653			0.099	-0.000276
0.1	0.0262	-0.01976			0.1	0.000692
0.101	0.02943	-0.01653			0.101	0.000692
0.102	0.03265	-0.01008			0.102	0.000369
0.103	0.03588	-0.01976			0.103	4.6879e-05
0.104	0.04232	-0.01976			0.104	4.6879e-05
0.105	0.04877	-0.0262			0.105	0.000369
0.106	0.0262	-0.02298			0.106	0.00101
0.107	0.02298	-0.02298			0.107	-0.000276
0.108	0.03588	-0.00686			0.108	-0.000276
0.109	0.0391	-0.0262			0.109	0.00166
0.11	0.04555	-0.02298			0.11	0.000692
0.111	0.02943	-0.01976			0.111	0.00198
0.112	0.02943	-0.02298			0.112	4.6879e-05
0.113	0.02943	-0.01331			0.113	-0.000276
0.114	0.03265	-0.02298			0.114	0.00101
0.115	0.03265	-0.03265			0.115	0.00134
0.116	0.0262	-0.01653			0.116	0.0023
0.117	0.02943	-0.01653			0.117	-0.000276
0.118	0.02298	-0.01653			0.118	4.6879e-05
0.119	0.0262	-0.02298			0.119	0.000369
0.12	0.02943	-0.02298			0.12	0.00166
0.121	0.0262	-0.02298			0.121	0.00134
0.122	0.01976	-0.01653			0.122	-0.000598
0.123	0.01976	-0.01331			0.123	0.000369
0.124	0.03265	-0.01976			0.124	0.00134
0.125	0.02298	-0.02298			0.125	0.000369
0.126	0.02943	-0.02943			0.126	0.0023
0.127	0.01976	-0.02298			0.127	-0.00092
0.128	0.01976	-0.00364			0.128	-0.00092
0.129	0.02298	-0.01976			0.129	-0.000276
0.13	0.052	-0.02298			0.13	0.000692
0.131	0.02943	-0.02298			0.131	0.000369
0.132	0.01331	-0.02298			0.132	-0.000598
0.133	0.02943	-0.01976			0.133	-0.000276
0.134	0.03588	-0.01331			0.134	0.000692
0.135	0.03265	-0.01653			0.135	0.000369
0.136	0.03265	-0.02943			0.136	-0.000598
0.137	0.01976	-0.01653			0.137	4.6879e-05
0.138	-0.00281	-0.01008			0.138	4.6879e-05
0.139	0.03588	-0.01331			0.139	-0.000276
0.14	0.03588	-0.01976			0.14	0.000369
0.141	0.03588	-0.01976			0.141	-0.000598
0.142	0.06489	-0.01976			0.142	-0.000598
0.143	0.052	-0.00364			0.143	0.00101
0.144	0.01976	-0.01008			0.144	0.00101
0.145	0.03265	-0.04232			0.145	0.00198
0.146	0.03265	-0.00686			0.146	-0.000276
0.147	0.04555	-0.01653			0.147	-0.000276
0.148	0.02943	0.00281			0.148	0.000692
0.149	0.03265	-0.00686			0.149	0.000369
0.15	0.04232	-0.01331			0.15	0.00198
0.151	0.0391	-0.01976			0.151	-0.000598
0.152	0.0391	-0.0262			0.152	-0.000276
0.153	0.03588	-0.01331			0.153	0.000369
0.154	0.0262	-0.01976			0.154	0.000369
0.155	0.03265	-0.01976			0.155	0.00134
0.156	0.04232	-0.01653			0.156	-0.000276
0.157	0.04555	-0.0262			0.157	-0.000276
0.158	0.04555	-0.01331			0.158	0.00101
0.159	0.0262	-0.01976			0.159	0.000369
0.16	0.04232	-0.02298			0.16	0.000369
0.161	0.02943	-0.03265			0.161	0.000369
0.162	0.03588	-0.03265			0.162	0.00101
0.163	0.03265	-0.00364			0.163	0.00101
0.164	0.0262	-0.01976			0.164	0.00198
0.165	0.03265	-0.03265			0.165	-0.000598
0.166	0.02943	-0.00364			0.166	-0.000598
0.167	0.04232	-0.02943			0.167	0.00101
0.168	0.02943	-0.01008			0.168	0.000369
0.169	0.0391	-0.01653			0.169	0.00101
0.17	0.02298	-0.000412			0.17	0.00101
0.171	0.0262	-0.0391			0.171	0.000692
0.172	0.0262	-0.03265			0.172	0.00134
0.173	0.052	-0.01976			0.173	0.00134
0.174	0.03588	-0.01976			0.174	0.00101
0.175	0.04555	-0.02298			0.175	-0.000276
0.176	0.0262	-0.01976			0.176	0.000369
0.177	0.02943	-0.02943			0.177	0.000369
0.178	0.0262	-0.02298			0.178	0.000369
0.179	0.02943	-0.01653			0.179	-0.00124
0.18	0.00686	-0.02298			0.18	-0.000598
0.181	0.02298	-0.02943			0.181	0.000692
0.182	0.00686	-0.03588			0.182	0.00101
0.183	0.01976	-0.01008			0.183	0.00101
0.184	0.0262	-0.01976			0.184	-0.000598
0.185	0.01653	-0.0262			0.185	-0.000276
0.186	0.02298	-0.01653			0.186	-0.00092
0.187	0.04232	-0.0262			0.187	0.000692
0.188	0.03265	0.01248			0.188	-0.000598
0.189	0.0262	-0.02298			0.189	-0.000276
0.19	0.03265	-0.02943			0.19	-0.000276
0.191	0.02298	-0.00686			0.191	4.6879e-05
0.192	0.03265	-0.02943			0.192	0.00101
0.193	0.03588	-0.01331			0.193	-0.000276
0.194	0.0391	-0.00686			0.194	0.000369
0.195	0.04232	-0.01008			0.195	4.6879e-05
0.196	0.0262	-0.01653			0.196	0.000369
0.197	0.03265	-0.00364			0.197	0.00134
0.198	0.03588	-0.00364			0.198	-0.000276
0.199	0.04555	-0.00686			0.199	0.000692
0.2	0.04555	-0.00686			0.2	0.000692
0.201	0.02943	-0.00686			0.201	0.000369
0.202	0.03588	-0.01653			0.202	0.00101
0.203	0.0391	-0.01653			0.203	-0.00092
0.204	0.04232	-0.01008			0.204	-0.000598
0.205	0.0262	-0.01653			0.205	0.000369
0.206	0.0391	-0.01008			0.206	0.000369
0.207	0.02298	-0.01653			0.207	-0.000598
0.208	0.03265	-0.00686			0.208	-0.000598
0.209	0.03588	-0.01008			0.209	0.00101
0.21	0.02943	-0.01331			0.21	4.6879e-05
0.211	0.06167	-0.01976			0.211	0.00263
0.212	0.04232	-0.02298			0.212	0.000369
0.213	0.03588	-0.01331			0.213	4.6879e-05
0.214	0.02943	-0.01653			0.214	4.6879e-05
0.215	0.0391	-0.02298			0.215	0.00101
0.216	0.04555	-0.03265			0.216	0.00101
0.217	0.03265	-0.04555			0.217	4.6879e-05
0.218	0.03588	-0.01976			0.218	-0.000276
0.219	0.04555	-0.01653			0.219	0.00134
0.22	0.0391	-0.01008			0.22	0.00101
0.221	0.05522	-0.02298			0.221	0.00101
0.222	0.04877	-0.02298			0.222	4.6879e-05
0.223	0.01976	-0.03588			0.223	0.00101
0.224	0.02943	-0.01976			0.224	0.000692
0.225	0.02298	-0.0262			0.225	0.000692
0.226	0.03265	-0.01976			0.226	0.000692
0.227	0.02943	-0.02298			0.227	-0.000276
0.228	0.02943	-0.0391			0.228	-0.000276
0.229	0.01331	-0.01653			0.229	0.000692
0.23	0.00364	-0.02298			0.23	0.00101
0.231	0.03588	-0.04232			0.231	-0.000276
0.232	0.04232	-0.0262			0.232	0.000369
0.233	0.02943	-0.0391			0.233	0.000692
0.234	0.01976	-0.01331			0.234	0.000369
0.235	0.01976	-0.00686			0.235	0.00166
0.236	0.01653	-0.02298			0.236	-0.00092
0.237	0.03265	-0.02298			0.237	0.000692
0.238	0.0391	-0.04877			0.238	4.6879e-05
0.239	0.01976	-0.01653			0.239	4.6879e-05
0.24	0.03265	-0.0262			0.24	0.000369
0.241	0.03588	-0.02298			0.241	-0.00092
0.242	0.0262	-0.01976			0.242	-0.000276
0.243	0.03588	-0.02298			0.243	0.00101
0.244	0.02298	-0.01976			0.244	-0.000598
0.245	0.02298	-0.00686			0.245	-0.00124
0.246	0.02943	-0.01331			0.246	-0.00124
0.247	0.04555	0.00281			0.247	4.6879e-05
0.248	0.04555	-0.01976			0.248	0.00101
0.249	0.03265	-0.01008			0.249	0.00166
0.25	0.02943	-0.00686			0.25	-0.000598
0.251	0.04232	-0.01976			0.251	0.000369
0.252	0.04232	-0.00364			0.252	0.000692
0.253	0.04555	-0.01331			0.253	0.000692
0.254	0.0391	-0.01331			0.254	0.00101
0.255	0.00364	0.00281			0.255	-0.000276
0.256	0.0262	-0.01653			0.256	0.000369
0.257	0.04555	0.00281			0.257	-0.000276
0.258	0.03588	-0.000412			0.258	0.00101
0.259	0.03588	-0.01008			0.259	0.000369
0.26	0.02943	-0.00686			0.26	-0.000276
0.261	0.03588	-0.00686			0.261	0.000692
0.262	0.03265	-0.0262			0.262	0.000369
0.263	0.04555	-0.01976			0.263	0.00101
0.264	0.052	-0.02298			0.264	-0.00124
0.265	0.02943	-0.00364			0.265	-0.000598
0.266	0.02943	-0.01653			0.266	0.000369
0.267	0.03265	-0.01653			0.267	0.000369
0.268	0.03265	-0.01976			0.268	0.00166
0.269	0.04555	-0.03265			0.269	0.000369
0.27	0.01653	-0.01331			0.27	0.000369
0.271	0.03588	-0.01653			0.271	0.00101
0.272	0.0262	-0.01331			0.272	0.00101
0.273	0.0391	-0.0262			0.273	0.000692
0.274	0.05522	-0.03588			0.274	-0.000276
0.275	0.0262	-0.0391			0.275	0.000369
0.276	0.03265	-0.01653			0.276	0.00166
0.277	0.03588	-0.0262			0.277	0.000692
0.278	0.03265	-0.0262			0.278	4.6879e-05
0.279	0.052	-0.0262			0.279	0.000369
0.28	0.03588	0.00926			0.28	0.000369
0.281	0.04232	-0.01331			0.281	0.000692
0.282	0.02943	-0.02298			0.282	0.00198
0.283	0.03265	-0.01976			0.283	-0.000276
0.284	0.03588	-0.03265			0.284	-0.000598
0.285	0.01976	-0.00686			0.285	0.00134
0.286	0.01653	-0.01653			0.286	0.000369
0.287	0.03265	-0.0262			0.287	0.00134
0.288	0.03588	-0.01653			0.288	4.6879e-05
0.289	0.0262	-0.03265			0.289	0.000692
0.29	0.02943	-0.02298			0.29	0.00134
0.291	0.01331	-0.02943			0.291	0.000369
0.292	0.01653	-0.01976			0.292	0.000692
0.293	0.00364	-0.02298			0.293	0.000369
0.294	0.02298	-0.02943			0.294	-0.000598
0.295	0.04232	-0.01331			0.295	-0.000598
0.296	0.02298	-0.01008			0.296	0.000369
0.297	0.0262	-0.0262			0.297	-0.000276
0.298	0.02943	-0.02298			0.298	-0.000276
0.299	0.02943	-0.052			0.299	4.6879e-05
0.3	0.0262	-0.00686			0.3	-0.000276
0.301	0.02943	-0.01653			0.301	0.00101
0.302	0.03588	-0.01976			0.302	-0.00124
0.303	0.03265	-0.01976			0.303	-0.000276
0.304	0.03588	-0.01976			0.304	-0.000276
0.305	0.04232	-0.00364			0.305	0.00101
0.306	0.04877	-0.00686			0.306	0.000692
0.307	0.03588	-0.01653			0.307	-0.00092
0.308	0.0391	-0.01653			0.308	-0.000276
0.309	0.0262	-0.02298			0.309	0.00101
0.31	0.04555	-0.000412			0.31	0.000692
0.311	0.03588	-0.00686			0.311	0.00166
0.312	0.02943	-0.0262			0.312	4.6879e-05
0.313	0.05844	-0.00364			0.313	4.6879e-05
0.314	0.03265	-0.02298			0.314	0.000692
0.315	0.04232	-0.00686			0.315	0.000692
0.316	0.04877	-0.00364			0.316	0.000369
0.317	0.03265	-0.01331			0.317	4.6879e-05
0.318	0.03265	-0.01331			0.318	0.000692
0.319	0.03265	-0.01331			0.319	0.00101
0.32	0.0391	-0.00364			0.32	4.6879e-05
0.321	0.04555	-0.01331			0.321	4.6879e-05
0.322	0.02943	-0.04232			0.322	-0.00092
0.323	0.0262	-0.02298			0.323	4.6879e-05
0.324	0.0391	-0.02298			0.324	-0.000276
0.325	0.04232	-0.01976			0.325	0.00134
0.326	0.04877	-0.01331			0.326	-0.000598
0.327	0.04232	-0.0262			0.327	0.000369
0.328	0.0262	-0.02298			0.328	0.00101
0.329	0.02943	-0.02943			0.329	0.00101
0.33	0.03588	-0.01331			0.33	0.00166
0.331	0.05844	-0.0262			0.331	-0.000276
0.332	0.0391	-0.03265			0.332	4.6879e-05
0.333	0.0262	-0.0262			0.333	0.000369
0.334	0.0262	-0.0262			0.334	0.000692
0.335	0.03588	-0.01976			0.335	0.00101
0.336	0.02943	-0.01653			0.336	4.6879e-05
0.337	0.04555	-0.02943			0.337	0.000369
0.338	0.0262	-0.0262			0.338	0.000692
0.339	0.03265	-0.02298			0.339	0.000692
0.34	0.03588	-0.01653			0.34	0.000692
0.341	0.02298	-0.01653			0.341	-0.000276
0.342	0.03588	-0.0262			0.342	0.000369
0.343	0.03588	-0.0262			0.343	0.00101
0.344	0.01653	-0.01976			0.344	0.00101
0.345	0.0262	-0.01331			0.345	-0.00092
0.346	0.02298	-0.01976			0.346	-0.000276
0.347	0.04555	-0.02298			0.347	0.000692
0.348	0.02298	-0.0262			0.348	0.000692
0.349	0.01653	-0.01008			0.349	0.00198
0.35	0.02298	-0.01653			0.35	-0.00092
0.351	0.03265	-0.01976			0.351	0.000692
0.352	0.02943	-0.00364			0.352	4.6879e-05
0.353	0.0391	-0.03588			0.353	0.000692
0.354	0.01976	-0.01653			0.354	4.6879e-05
0.355	0.01976	-0.01653			0.355	-0.000276
0.356	0.02943	-0.0262			0.356	0.000692
0.357	0.0391	-0.0262			0.357	0.00101
0.358	0.052	-0.052			0.358	0.00166
0.359	0.0262	-0.00686			0.359	0.000369
0.36	0.04555	-0.01331			0.36	0.00134
0.361	0.04232	-0.01331			0.361	0.00134
0.362	0.04232	-0.04232			0.362	0.00101
0.363	0.04877	-0.0262			0.363	0.0023
0.364	0.03265	-0.00364			0.364	0.00101
0.365	0.03265	0.0286			0.365	0.00134
0.366	0.03588	-0.01331			0.366	0.00198
0.367	0.03265	-0.00686			0.367	0.00134
0.368	0.0391	-0.01976			0.368	0.0023
0.369	0.03588	-0.000412			0.369	0.00198
0.37	0.02298	-0.01008			0.37	0.00134
0.371	0.02943	-0.01331			0.371	0.0023
0.372	0.06489	-0.01976			0.372	0.00295
0.373	0.04232	-0.02298			0.373	0.00134
0.374	0.02943	-0.000412			0.374	0.00166
0.375	0.02943	-0.01653			0.375	0.00263
0.376	0.0391	-0.01976			0.376	0.00327
0.377	0.04232	-0.01331			0.377	0.00359
0.378	0.03588	-0.01976			0.378	0.0023
0.379	0.04232	-0.01008			0.379	0.00295
0.38	0.04877	-0.01331			0.38	0.0023
0.381	0.03588	-0.03588			0.381	0.00295
0.382	0.03588	-0.0262			0.382	0.00359
0.383	0.03588	-0.01331			0.383	0.00198
0.384	0.04555	-0.02298			0.384	0.00327
0.385	0.03265	-0.01976			0.385	0.00263
0.386	0.0391	-0.01976			0.386	0.00359
0.387	0.03588	-0.02943			0.387	0.00392
0.388	0.0391	0.00604			0.388	0.00198
0.389	0.04555	-0.01976			0.389	0.00327
0.39	0.02943	-0.01976			0.39	0.00392
0.391	0.03265	-0.0262			0.391	0.00359
0.392	0.02943	-0.02943			0.392	0.00359
0.393	0.0391	-0.02298			0.393	0.00263
0.394	0.04232	-0.01976			0.394	0.00295
0.395	0.02943	-0.0262			0.395	0.00359
0.396	0.03265	-0.02298			0.396	0.00392
0.397	0.03265	-0.01976			0.397	0.00424
0.398	0.03265	-0.01331			0.398	0.00359
0.399	0.0262	-0.01653			0.399	0.00488
0.4	0.02943	-0.01976			0.4	0.00424
0.401	0.01008	-0.04232			0.401	0.00617
0.402	0.0262	-0.03588			0.402	0.00359
0.403	0.03265	-0.01331			0.403	0.00521
0.404	0.0262	-0.01653			0.404	0.00553
0.405	0.0391	-0.04555			0.405	0.00521
0.406	0.01976	-0.04555			0.406	0.00649
0.407	0.0262	-0.02943			0.407	0.00456
0.408	0.03588	-0.01653			0.408	0.00424
0.409	0.0262	-0.01976			0.409	0.00617
0.41	0.052	-0.02298			0.41	0.00553
0.411	0.01331	-0.02298			0.411	0.00553
0.412	0.02298	-0.01653			0.412	0.00392
0.413	0.0391	-0.00686			0.413	0.00553
0.414	0.03588	-0.01976			0.414	0.00585
0.415	0.0391	-0.02298			0.415	0.00617
0.416	0.02943	-0.01976			0.416	0.00617
0.417	0.03588	-0.01976			0.417	0.00424
0.418	0.03588	-0.00686			0.418	0.00553
0.419	0.04232	-0.00686			0.419	0.00521
0.42	0.04232	-0.01008			0.42	0.00585
0.421	0.03588	-0.02298			0.421	0.00553
0.422	0.04877	0.00281			0.422	0.00488
0.423	0.03588	0.00281			0.423	0.00553
0.424	0.0391	-0.00686			0.424	0.00617
0.425	0.04555	-0.01653			0.425	0.00682
0.426	0.052	-0.01653			0.426	0.00553
0.427	0.03588	-0.01976			0.427	0.00617
0.428	0.0262	-0.00686			0.428	0.00649
0.429	0.04232	-0.01653			0.429	0.00682
0.43	0.03265	-0.01653			0.43	0.00714
0.431	0.04232	-0.0262			0.431	0.00553
0.432	0.02943	-0.01331			0.432	0.00649
0.433	0.04232	-0.01653			0.433	0.00649
0.434	0.04232	-0.02298			0.434	0.00649
0.435	0.0391	-0.01976			0.435	0.00682
0.436	0.04232	-0.02943			0.436	0.00553
0.437	0.04555	-0.02298			0.437	0.00649
0.438	0.03265	-0.01653			0.438	0.00617
0.439	0.03588	-0.0262			0.439	0.00617
0.44	0.0391	-0.02298			0.44	0.00617
0.441	0.04555	-0.01008			0.441	0.00553
0.442	0.04555	-0.01331			0.442	0.00682
0.443	0.03265	-0.02298			0.443	0.00682
0.444	0.02298	-0.01976			0.444	0.00811
0.445	0.0391	-0.03588			0.445	0.00553
0.446	0.0391	-0.01976			0.446	0.00553
0.447	0.0391	-0.01331			0.447	0.00714
0.448	0.03265	-0.02298			0.448	0.00682
0.449	0.04232	-0.02298			0.449	0.00811
0.45	0.04877	-0.02943			0.45	0.00553
0.451	0.0262	-0.02298			0.451	0.00649
0.452	0.04555	0.00926			0.452	0.00649
0.453	0.01008	-0.01976			0.453	0.00714
0.454	-0.00281	-0.02943			0.454	0.00811
0.455	0.03588	-0.03265			0.455	0.00714
0.456	0.01008	-0.01976			0.456	0.00714
0.457	0.04877	-0.01976			0.457	0.00746
0.458	0.01653	-0.0262			0.458	0.00682
0.459	0.02298	-0.02943			0.459	0.00649
0.46	0.01653	-0.03265			0.46	0.00521
0.461	0.03265	-0.00686			0.461	0.00585
0.462	0.01653	-0.0262			0.462	0.00682
0.463	0.03588	-0.03588			0.463	0.00843
0.464	0.02298	-0.02298			0.464	0.00553
0.465	0.02943	-0.03265			0.465	0.00617
0.466	0.02943	-0.01331			0.466	0.00553
0.467	0.02943	-0.03588			0.467	0.00617
0.468	0.04555	-0.02298			0.468	0.00682
0.469	0.01976	-0.01976			0.469	0.00585
0.47	0.03265	-0.01008			0.47	0.00585
0.471	0.0391	-0.01976			0.471	0.00649
0.472	0.03588	-0.00364			0.472	0.00746
0.473	0.06167	-0.02298			0.473	0.00553
0.474	0.0262	-0.01331			0.474	0.00553
0.475	0.02298	-0.01976			0.475	0.00617
0.476	0.03265	-0.000412			0.476	0.00714
0.477	0.04555	-0.01008			0.477	0.00649
0.478	0.03588	-0.01331			0.478	0.00585
0.479	0.03588	-0.02943			0.479	0.00649
0.48	0.02943	-0.0262			0.48	0.00649
0.481	0.0262	-0.00686			0.481	0.00682
0.482	0.04877	-0.01008			0.482	0.00682
0.483	0.00686	-0.00686			0.483	0.00649
0.484	0.0391	-0.02298			0.484	0.00746
0.485	0.03265	-0.000412			0.485	0.00682
0.486	0.04232	-0.01008			0.486	0.00649
0.487	0.04555	-0.01976			0.487	0.00714
0.488	0.05844	0.00604			0.488	0.00617
0.489	0.04555	-0.0262			0.489	0.00682
0.49	0.02298	-0.02298			0.49	0.00714
0.491	0.03265	-0.01653			0.491	0.00778
0.492	0.04555	-0.01653			0.492	0.00617
0.493	0.0391	-0.02298			0.493	0.00682
0.494	0.01008	-0.01653			0.494	0.00714
0.495	0.03265	-0.01653			0.495	0.00714
0.496	0.03265	-0.01976			0.496	0.00811
0.497	0.02943	-0.02943			0.497	0.00553
0.498	0.0391	-0.01331			0.498	0.00682
0.499	0.04877	-0.01976			0.499	0.00714
0.5	0.03588	-0.0262			0.5	0.00649
0.501	0.03588	-0.0262			0.501	0.00682
0.502	0.02943	-0.0262			0.502	0.00649
0.503	0.05522	-0.04877			0.503	0.00649
0.504	0.03265	-0.01653			0.504	0.00682
0.505	0.0262	-0.01008			0.505	0.00811
0.506	0.0262	-0.02943			0.506	0.00649
0.507	0.0391	-0.01653			0.507	0.00778
0.508	0.052	-0.0391			0.508	0.00746
0.509	0.04232	-0.00686			0.509	0.00714
0.51	0.02298	-0.01653			0.51	0.00746
0.511	0.000412	-0.0262			0.511	0.00617
0.512	0.01653	-0.0262			0.512	0.00682
0.513	0.02943	-0.0262			0.513	0.00682
0.514	0.03265	-0.03588			0.514	0.00682
0.515	0.01653	-0.02298			0.515	0.00714
0.516	0.02298	-0.02298			0.516	0.00553
0.517	0.03265	-0.02298			0.517	0.00585
0.518	0.03265	-0.02943			0.518	0.00714
0.519	0.03588	-0.01331			0.519	0.00617
0.52	0.02943	-0.01653			0.52	0.00521
0.521	0.0262	-0.0391			0.521	0.00682
0.522	0.02943	-0.01976			0.522	0.00682
0.523	0.05522	-0.0391			0.523	0.00649
0.524	0.03588	-0.00364			0.524	0.00585
0.525	0.02943	-0.02943			0.525	0.00488
0.526	0.01653	-0.04555			0.526	0.00521
0.527	0.02298	-0.01331			0.527	0.00649
0.528	0.052	-0.0391			0.528	0.00746
0.529	0.03588	-0.00364			0.529	0.00843
0.53	0.04555	-0.01008			0.53	0.00617
0.531	0.02943	-0.01008			0.531	0.00649
0.532	0.03588	-0.01653			0.532	0.00714
0.533	0.03265	-0.00686			0.533	0.00649
0.534	0.03265	-0.00686			0.534	0.00682
0.535	0.04877	-0.01331			0.535	0.00585
0.536	0.0262	-0.01331			0.536	0.00617
0.537	0.03265	-0.01008			0.537	0.00649
0.538	0.0391	0.01571			0.538	0.00617
0.539	0.0391	-0.00686			0.539	0.00649
0.54	0.052	-0.01331			0.54	0.00553
0.541	0.0262	-0.01653			0.541	0.00682
0.542	0.03265	-0.01331			0.542	0.00714
0.543	0.05522	-0.00364			0.543	0.00746
0.544	0.0391	0.01893			0.544	0.00649
0.545	0.04877	-0.0262			0.545	0.00553
0.546	0.02943	-0.0262			0.546	0.00649
0.547	0.03265	-0.03265			0.547	0.00682
0.548	0.03265	-0.0262			0.548	0.00746
0.549	0.03588	-0.01976			0.549	0.00649
0.55	0.0391	-0.0262			0.55	0.00649
0.551	0.03265	-0.04232			0.551	0.00778
0.552	0.02943	-0.0391			0.552	0.00746
0.553	0.0391	-0.00686			0.553	0.00811
0.554	0.0391	-0.01653			0.554	0.00585
0.555	0.04232	-0.01653			0.555	0.00714
0.556	0.03588	-0.03265			0.556	0.00778
0.557	0.0262	-0.052			0.557	0.00746
0.558	0.02943	-0.02943			0.558	0.00811
0.559	0.04555	-0.03265			0.559	0.00617
0.56	0.0391	-0.0262			0.56	0.00746
0.561	0.0391	-0.02298			0.561	0.00682
0.562	0.0391	-0.0262			0.562	0.00746
0.563	0.02298	-0.01976			0.563	0.00811
0.564	0.0262	-0.0262			0.564	0.00553
0.565	0.02298	-0.0262			0.565	0.00714
0.566	0.03588	-0.02943			0.566	0.00682
0.567	0.01653	-0.02298			0.567	0.00649
0.568	0.02298	-0.01976			0.568	0.00778
0.569	0.01976	0.00926			0.569	0.00553
0.57	0.0262	-0.02943			0.57	0.00714
0.571	0.02943	-0.05522			0.571	0.00778
0.572	0.01976	-0.04232			0.572	0.00746
0.573	0.03265	-0.01008			0.573	0.00649
0.574	0.02298	-0.01331			0.574	0.00617
0.575	0.02298	-0.02943			0.575	0.00649
0.576	0.03265	-0.01976			0.576	0.00649
0.577	0.02298	-0.0262			0.577	0.00682
0.578	0.02298	-0.00686			0.578	0.00553
0.579	0.04877	-0.02298			0.579	0.00649
0.58	0.04232	-0.0262			0.58	0.00649
0.581	0.03265	-0.03588			0.581	0.00714
0.582	0.02943	-0.04877			0.582	0.00746
0.583	0.01976	-0.00686			0.583	0.00553
0.584	0.03588	-0.01331			0.584	0.00617
0.585	0.0391	-0.01976			0.585	0.00585
0.586	0.03588	-0.01976			0.586	0.00617
0.587	0.052	-0.0262			0.587	0.00682
0.588	0.02298	-0.00364			0.588	0.00585
0.589	0.03588	-0.00364			0.589	0.00714
0.59	0.04232	-0.01331			0.59	0.00682
0.591	0.03588	-0.0262			0.591	0.00778
0.592	0.04555	-0.01653			0.592	0.00649
0.593	0.01653	-0.00364			0.593	0.00682
0.594	0.03588	-0.00686			0.594	0.00746
0.595	0.04232	-0.02298			0.595	0.00714
0.596	0.03588	-0.01976			0.596	0.00843
0.597	0.05522	-0.02298			0.597	0.00617
0.598	0.0262	-0.000412			0.598	0.00714
0.599	0.0391	-0.01976			0.599	0.00682
0.6	0.03588	-0.01653			0.6	0.00746
0.601	0.03588	-0.01653			0.601	0.00746
0.602	0.04232	-0.01653			0.602	0.00553
0.603	0.03265	-0.00686			0.603	0.00649
0.604	0.02943	-0.01976			0.604	0.00617
0.605	0.03588	-0.02298			0.605	0.00649
0.606	0.0391	-0.02298			0.606	0.00714
0.607	0.04232	-0.04232			0.607	0.00649
0.608	0.05844	-0.01653			0.608	0.00746
0.609	0.03265	-0.0391			0.609	0.00682
0.61	0.03265	-0.02298			0.61	0.00778
0.611	0.04232	-0.0262			0.611	0.00714
0.612	0.05522	-0.01976			0.612	0.00682
0.613	0.04555	-0.02943			0.613	0.00649
0.614	0.02943	-0.04555			0.614	0.00617
0.615	0.02943	-0.02298			0.615	0.00811
0.616	0.03265	-0.01653			0.616	0.00649
0.617	0.04555	-0.02298			0.617	0.00649
0.618	0.02943	-0.01976			0.618	0.00746
0.619	0.03588	-0.01653			0.619	0.00778
0.62	0.02298	-0.02298			0.62	0.00843
0.621	0.02943	-0.0262			0.621	0.00649
0.622	0.03588	-0.01653			0.622	0.00746
0.623	0.04877	-0.00364			0.623	0.00778
0.624	0.04877	-0.01976			0.624	0.00746
0.625	0.01976	-0.02298			0.625	0.00746
0.626	0.01331	-0.03588			0.626	0.00585
0.627	0.01976	-0.02298			0.627	0.00585
0.628	0.02943	-0.01976			0.628	0.00714
0.629	0.02943	-0.01976			0.629	0.00746
0.63	0.02298	-0.02298			0.63	0.00778
0.631	0.02298	-0.03588			0.631	0.00649
0.632	0.02943	-0.00686			0.632	0.00682
0.633	0.0391	-0.01976			0.633	0.00617
0.634	0.03588	-0.02943			0.634	0.00617
0.635	0.03265	-0.0391			0.635	0.00585
0.636	0.0262	-0.02298			0.636	0.00617
0.637	0.03588	-0.0262			0.637	0.00585
0.638	0.052	-0.01976			0.638	0.00682
0.639	0.03588	-0.01653			0.639	0.00811
0.64	0.04232	-0.01331			0.64	0.00521
0.641	0.03588	-0.01976			0.641	0.00553
0.642	0.03265	-0.02298			0.642	0.00714
0.643	0.04232	-0.00686			0.643	0.00682
0.644	0.04232	-0.01008			0.644	0.00746
0.645	0.04555	-0.01331			0.645	0.00617
0.646	0.04877	-0.01976			0.646	0.00682
0.647	0.03265	-0.01653			0.647	0.00778
0.648	0.0391	-0.01976			0.648	0.00778
0.649	0.0262	-0.01331			0.649	0.00746
0.65	0.03588	-0.01653			0.65	0.00649
0.651	0.05522	-0.0262			0.651	0.00682
0.652	0.02298	-0.01331			0.652	0.00714
0.653	0.04232	0.00604			0.653	0.00746
0.654	0.01976	-0.01653			0.654	0.00778
0.655	0.04232	-0.00364			0.655	0.00585
0.656	0.052	-0.0391			0.656	0.00682
0.657	0.03588	0.00604			0.657	0.00682
0.658	0.04877	-0.01653			0.658	0.00714
0.659	0.0262	-0.0262			0.659	0.00746
0.66	0.04232	-0.03265			0.66	0.00649
0.661	0.04555	-0.02298			0.661	0.00649
0.662	0.02943	-0.01653			0.662	0.00714
0.663	0.04877	-0.0262			0.663	0.00682
0.664	0.03588	-0.02298			0.664	0.00746
0.665	0.0391	-0.02943			0.665	0.00682
0.666	0.03265	-0.03588			0.666	0.00714
0.667	0.03588	-0.03588			0.667	0.00778
0.668	0.01008	0.00281			0.668	0.00746
0.669	0.03265	-0.02943			0.669	0.00714
0.67	0.03588	-0.02298			0.67	0.00649
0.671	0.05844	-0.03588			0.671	0.00778
0.672	0.03265	-0.01976			0.672	0.00811
0.673	0.0391	-0.0262			0.673	0.00811
0.674	0.052	-0.03588			0.674	0.00682
0.675	0.03265	-0.03588			0.675	0.00617
0.676	0.0262	-0.0262			0.676	0.00682
0.677	0.052	0.00604			0.677	0.00682
0.678	0.00364	-0.0262			0.678	0.00811
0.679	0.03588	-0.04877			0.679	0.00553
0.68	0.03265	-0.0262			0.68	0.00682
0.681	0.04555	-0.03265			0.681	0.00682
0.682	0.01653	-0.02298			0.682	0.00746
0.683	0.01976	-0.02943			0.683	0.00778
0.684	0.02298	-0.02943			0.684	0.00553
0.685	0.0262	-0.03588			0.685	0.00553
0.686	0.03588	-0.05844			0.686	0.00746
0.687	0.01976	-0.0262			0.687	0.00649
0.688	0.03265	-0.01653			0.688	0.00714
0.689	0.0391	-0.02943			0.689	0.00682
0.69	0.0391	-0.03265			0.69	0.00649
0.691	0.04232	-0.0391			0.691	0.00617
0.692	0.06489	-0.01976			0.692	0.00778
0.693	0.03588	-0.0262			0.693	0.00553
0.694	0.03265	-0.02943			0.694	0.00585
0.695	0.0391	-0.01008			0.695	0.00778
0.696	0.0391	-0.02298			0.696	0.00746
0.697	0.04877	-0.03265			0.697	0.00843
0.698	0.03588	-0.02298			0.698	0.00649
0.699	0.04232	-0.0262			0.699	0.00714
0.7	0.06489	-0.03588			0.7	0.00714
0.701	0.04877	-0.052			0.701	0.00682
0.702	0.04877	-0.0262			0.702	0.00714
0.703	0.05522	-0.02943			0.703	0.00617
0.704	0.0391	-0.03265			0.704	0.00682
0.705	0.04232	-0.03588			0.705	0.00617
0.706	0.04232	-0.04555			0.706	0.00714
0.707	0.04877	-0.02298			0.707	0.00649
0.708	0.03588	-0.0391			0.708	0.00682
0.709	0.02943	-0.04232			0.709	0.00714
0.71	0.07134	-0.04877			0.71	0.00778
0.711	0.052	-0.052			0.711	0.00811
0.712	0.04877	-0.04232			0.712	0.00682
0.713	0.05522	-0.05844			0.713	0.00649
0.714	0.04232	-0.06812			0.714	0.00746
0.715	0.052	-0.04232			0.715	0.00714
0.716	0.06812	-0.12937			0.716	0.00811
0.717	0.05844	-0.14549			0.717	0.00682
0.718	0.06489	-0.1874			0.718	0.00682
0.719	0.052	-0.20997			0.719	0.00682
0.72	0.05522	-0.22287			0.72	0.00778
0.721	0.06167	-0.25511			0.721	0.00778
0.722	0.06489	-0.27123			0.722	0.00617
0.723	0.06167	-0.30347			0.723	0.00811
0.724	0.05522	-0.37762			0.724	0.00746
0.725	0.06167	-0.44532			0.725	0.00682
0.726	0.05522	-0.53559			0.726	0.00649
0.727	0.06812	-0.61297			0.727	0.00714
0.728	0.06489	-0.73226			0.728	0.00714
0.729	0.052	-0.91602			0.729	0.00778
0.73	0.08101	-1.04176			0.73	0.00811
0.731	0.05522	-1.16105			0.731	0.00617
0.732	0.1326	-1.23842			0.732	0.00649
0.733	0.18096	-1.32547			0.733	0.00682
0.734	0.19385	-1.43186			0.734	0.00682
0.735	0.2132	-1.48989			0.735	0.00843
0.736	0.24221	-1.59629			0.736	0.00746
0.737	0.27445	-1.74459			0.737	0.00714
0.738	0.30347	-1.86388			0.738	0.00811
0.739	0.34538	-1.96704			0.739	0.00843
0.74	0.3615	-2.096			0.74	0.00843
0.741	0.38729	-2.19272			0.741	0.00617
0.742	0.45177	-2.2701			0.742	0.00714
0.743	0.49046	-2.37971			0.743	0.00746
0.744	0.57428	-2.47966			0.744	0.00778
0.745	0.67423	-2.55059			0.745	0.00778
0.746	0.79996	-2.63118			0.746	0.00746
0.747	0.95471	-2.70211			0.747	0.00875
0.748	1.05466	-2.8214			0.748	0.0094
0.749	1.15138	-2.88588			0.749	0.00972
0.75	1.25454	-2.93102			0.75	0.00907
0.751	1.32225	-3.03418			0.751	0.00972
0.752	1.41252	-3.09221			0.752	0.01069
0.753	1.51246	-3.15992			0.753	0.01165
0.754	1.60596	-3.20828			0.754	0.01294
0.755	1.79617	-3.27598			0.755	0.01165
0.756	1.8671	-3.34046			0.756	0.01359
0.757	1.98961	-3.3856			0.757	0.01327
0.758	2.07344	-3.45975			0.758	0.01359
0.759	2.15726	-3.50811			0.759	0.01423
0.76	2.26687	-3.55325			0.76	0.01294
0.761	2.33458	-3.61128			0.761	0.01391
0.762	2.44097	-3.64996			0.762	0.01456
0.763	2.54091	-3.71445			0.763	0.01327
0.764	2.60539	-3.81761			0.764	0.01359
0.765	2.72146	-3.85308			0.765	0.01327
0.766	2.77949	-3.91111			0.766	0.01391
0.767	2.85364	-3.95624			0.767	0.01456
0.768	2.93102	-4.02395			0.768	0.01488
0.769	2.99872	-4.05619			0.769	0.01359
0.77	3.04385	-4.09488			0.77	0.01327
0.771	3.18249	-4.15613			0.771	0.01359
0.772	3.25341	-4.16903			0.772	0.01391
0.773	3.31145	-4.22706			0.773	0.01488
0.774	3.37593	-4.28831			0.774	0.01359
0.775	3.43396	-4.29799			0.775	0.01359
0.776	3.49844	-4.31088			0.776	0.01552
0.777	3.5339	-4.35279			0.777	0.01456
0.778	3.58871	-4.39471			0.778	0.01456
0.779	3.64352	-4.43984			0.779	0.01262
0.78	3.6951	-4.45919			0.78	0.01423
0.781	3.74024	-4.49787			0.781	0.01391
0.782	3.7757	-4.51077			0.782	0.01391
0.783	3.81116	-4.54946			0.783	0.01423
0.784	3.86275	-4.60104			0.784	0.01294
0.785	3.88532	-4.60427			0.785	0.01423
0.786	3.93368	-4.63006			0.786	0.01456
0.787	3.96269	-4.64295			0.787	0.01488
0.788	4.00138	-4.67197			0.788	0.01423
0.789	4.05296	-4.70421			0.789	0.01423
0.79	4.09165	-4.72678			0.79	0.01456
0.791	4.12389	-4.77191			0.791	0.01423
0.792	4.14968	-4.76546			0.792	0.01488
0.793	4.19159	-4.79448			0.793	0.0123
0.794	4.23028	-4.82994			0.794	0.01423
0.795	4.26897	-4.86218			0.795	0.01423
0.796	4.30443	-4.86541			0.796	0.01423
0.797	4.32378	-4.8912			0.797	0.01488
0.798	4.37536	-4.90087			0.798	0.01262
0.799	4.41727	-4.92344			0.799	0.01391
0.8	4.44629	-4.96535			0.8	0.01294
0.801	4.49465	-4.96213			0.801	0.01359
0.802	4.49787	-4.99437			0.802	0.01294
0.803	4.52689	-5.01049			0.803	0.01359
0.804	4.5817	-5.06207			0.804	0.01294
0.805	4.62361	-5.11365			0.805	0.01359
0.806	4.6623	-5.18458			0.806	0.01456
0.807	4.67197	-5.26518			0.807	0.01294
0.808	4.71066	-5.35223			0.808	0.01294
0.809	4.76546	-5.45217			0.809	0.01391
0.81	4.78481	-5.5102			0.81	0.01391
0.811	4.84929	-5.5908			0.811	0.01488
0.812	4.84929	-5.65206			0.812	0.01327
0.813	4.8912	-5.73588			0.813	0.01262
0.814	4.92666	-5.80359			0.814	0.01391
0.815	4.95568	-5.87774			0.815	0.01456
0.816	4.99437	-5.95834			0.816	0.01327
0.817	5.01049	-6.00347			0.817	0.01359
0.818	5.0524	-6.03249			0.818	0.01456
0.819	5.08464	-6.10342			0.819	0.01423
0.82	5.11365	-6.11954			0.82	0.01488
0.821	5.15879	-6.18402			0.821	0.0123
0.822	5.18781	-6.20336			0.822	0.01262
0.823	5.24906	-6.23883			0.823	0.01327
0.824	5.32966	-6.26462			0.824	0.01391
0.825	5.40381	-6.3033			0.825	0.01391
0.826	5.50376	-6.33877			0.826	0.01423
0.827	5.55856	-6.34199			0.827	0.01359
0.828	5.62627	-6.37746			0.828	0.01391
0.829	5.69075	-6.41292			0.829	0.01456
0.83	5.74556	-6.4645			0.83	0.01294
0.831	5.81326	-6.4645			0.831	0.01327
0.832	5.85195	-6.49352			0.832	0.01391
0.833	5.91643	-6.52576			0.833	0.01423
0.834	5.96156	-6.53543			0.834	0.01488
0.835	6.00992	-6.57734			0.835	0.01327
0.836	6.0744	-6.60314			0.836	0.01391
0.837	6.07118	-6.62248			0.837	0.01456
0.838	6.11631	-6.61603			0.838	0.01456
0.839	6.155	-6.66117			0.839	0.01488
0.84	6.17112	-6.67406			0.84	0.01423
0.841	6.22593	-6.69663			0.841	0.01327
0.842	6.26784	-6.67084			0.842	0.01359
0.843	6.29363	-6.7063			0.843	0.01327
0.844	6.31298	-6.7321			0.844	0.01327
0.845	6.34844	-6.73532			0.845	0.01262
0.846	6.39035	-6.74499			0.846	0.01359
0.847	6.41937	-6.76434			0.847	0.01423
0.848	6.44516	-6.76111			0.848	0.01488
0.849	6.48707	-6.78368			0.849	0.01294
0.85	6.50319	-6.77401			0.85	0.0123
0.851	6.53866	-6.7998			0.851	0.01359
0.852	6.56122	-6.80947			0.852	0.01327
0.853	6.58702	-6.7869			0.853	0.01359
0.854	6.62248	-6.83204			0.854	0.0123
0.855	6.6257	-6.82237			0.855	0.01359
0.856	6.65472	-6.82881			0.856	0.01359
0.857	6.68051	-6.84816			0.857	0.01359
0.858	6.66439	-6.85138			0.858	0.01294
0.859	6.71275	-6.85783			0.859	0.01262
0.86	6.7321	-6.8675			0.86	0.01327
0.861	6.72242	-6.87717			0.861	0.01456
0.862	6.76111	-6.88685			0.862	0.01488
0.863	6.75466	-6.8804			0.863	0.01327
0.864	6.76111	-6.88362			0.864	0.01423
0.865	6.79335	-6.89329			0.865	0.01423
0.866	6.79658	-6.89329			0.866	0.01294
0.867	6.80625	-6.87073			0.867	0.01456
0.868	6.82237	-6.89007			0.868	0.01327
0.869	6.82881	-6.90619			0.869	0.01391
0.87	6.82881	-6.90941			0.87	0.01294
0.871	6.82881	-6.91264			0.871	0.01327
0.872	6.8804	-6.8804			0.872	0.01327
0.873	6.85461	-6.91909			0.873	0.01262
0.874	6.87717	-6.93198			0.874	0.01359
0.875	6.89329	-6.94488			0.875	0.01359
0.876	6.90297	-6.90941			0.876	0.01552
0.877	6.88362	-6.93198			0.877	0.01262
0.878	6.90297	-6.93521			0.878	0.01359
0.879	6.89007	-6.91909			0.879	0.01423
0.88	6.91909	-6.92231			0.88	0.01391
0.881	6.92231	-6.93843			0.881	0.01423
0.882	6.91586	-6.95455			0.882	0.01327
0.883	6.95133	-6.97389			0.883	0.01391
0.884	6.93521	-6.97067			0.884	0.01456
0.885	6.92553	-6.97067			0.885	0.01423
0.886	6.96422	-6.97389			0.886	0.01327
0.887	6.96745	-6.96422			0.887	0.01294
0.888	6.97067	-6.95777			0.888	0.01391
0.889	6.95455	-6.97067			0.889	0.01359
0.89	6.961	-6.97712			0.89	0.01488
0.891	6.97067	-6.96422			0.891	0.01294
0.892	6.99001	-6.97389			0.892	0.01359
0.893	6.99969	-6.99001			0.893	0.01423
0.894	6.99001	-7.00291			0.894	0.01391
0.895	6.98679	-6.99646			0.895	0.01488
0.896	6.98034	-6.97389			0.896	0.01294
0.897	6.98679	-6.98679			0.897	0.01327
0.898	7.00936	-6.98357			0.898	0.01359
0.899	6.99324	-6.98357			0.899	0.01456
0.9	6.98357	-6.99646			0.9	0.01327
0.901	6.97712	-6.99324			0.901	0.01359
0.902	7.00936	-7.00291			0.902	0.01456
0.903	6.99646	-6.99646			0.903	0.01456
0.904	7.00613	-6.99001			0.904	0.01552
0.905	6.98679	-7.01581			0.905	0.01327
0.906	6.99324	-7.01903			0.906	0.01423
0.907	7.02225	-7.00936			0.907	0.01423
0.908	7.01258	-6.97067			0.908	0.01359
0.909	6.99001	-7.01258			0.909	0.01327
0.91	6.98357	-7.00291			0.91	0.01294
0.911	7.00613	-7.01258			0.911	0.01423
0.912	7.03193	-6.98357			0.912	0.01391
0.913	7.04482	-7.00291			0.913	0.01488
0.914	7.05772	-6.99969			0.914	0.01359
0.915	7.02225	-7.03515			0.915	0.01327
0.916	7.03837	-7.03193			0.916	0.01327
0.917	7.0287	-7.01258			0.917	0.01294
0.918	7.00936	-6.98679			0.918	0.01423
0.919	7.05449	-7.00291			0.919	0.01198
0.92	7.04805	-7.02225			0.92	0.01327
0.921	7.01903	-7.02225			0.921	0.01327
0.922	7.02548	-7.00291			0.922	0.01391
0.923	7.05449	-7.02225			0.923	0.01359
0.924	7.06094	-7.01258			0.924	0.01327
0.925	7.06094	-6.99969			0.925	0.01359
0.926	7.02225	-7.01258			0.926	0.01327
0.927	7.04805	-6.99969			0.927	0.0152
0.928	7.0416	-7.03193			0.928	0.01294
0.929	7.03193	-7.03193			0.929	0.01359
0.93	7.06417	-7.0416			0.93	0.01359
0.931	7.06094	-7.02548			0.931	0.01423
0.932	7.04805	-6.99324			0.932	0.01423
0.933	7.05772	-7.0287			0.933	0.01262
0.934	7.06094	-7.01903			0.934	0.01423
0.935	7.07384	-7.06417			0.935	0.01456
0.936	7.06417	-7.0416			0.936	0.01456
0.937	7.07061	-7.02548			0.937	0.01198
0.938	7.07384	-7.04805			0.938	0.01327
0.939	7.07061	-7.02225			0.939	0.01391
0.94	7.07384	-7.01581			0.94	0.01391
0.941	7.05127	-7.02225			0.941	0.01456
0.942	7.07706	-7.0287			0.942	0.01262
0.943	7.07061	-7.05772			0.943	0.01423
0.944	7.06417	-7.03515			0.944	0.01391
0.945	7.06094	-7.03193			0.945	0.01391
0.946	7.04482	-7.05772			0.946	0.01359
0.947	7.05127	-7.05449			0.947	0.01327
0.948	7.04805	-7.04805			0.948	0.01359
0.949	7.05772	-7.05772			0.949	0.01488
0.95	7.06417	-7.02548			0.95	0.01488
0.951	7.07384	-7.0416			0.951	0.01294
0.952	7.08673	-7.04482			0.952	0.01391
0.953	7.08351	-7.03515			0.953	0.01488
0.954	7.08673	-7.07061			0.954	0.01456
0.955	7.09641	-7.03193			0.955	0.01617
0.956	7.06417	-7.05772			0.956	0.01391
0.957	7.0416	-7.03515			0.957	0.01488
0.958	7.04482	-7.03837			0.958	0.01391
0.959	7.06094	-7.06417			0.959	0.01327
0.96	7.07061	-7.06417			0.96	0.01262
0.961	7.05772	-7.04805			0.961	0.01327
0.962	7.06417	-7.07384			0.962	0.01327
0.963	7.06094	-7.06094			0.963	0.01456
0.964	7.08673	-7.05127			0.964	0.01456
0.965	7.08673	-7.07384			0.965	0.01262
0.966	7.07384	-7.05772			0.966	0.0123
0.967	7.05127	-7.07061			0.967	0.01327
0.968	7.07384	-7.0416			0.968	0.01359
0.969	7.07061	-7.04805			0.969	0.01391
0.97	7.05127	-7.07384			0.97	0.0123
0.971	7.08996	-7.05449			0.971	0.01359
0.972	7.05772	-7.04805			0.972	0.01391
0.973	7.08673	-7.06094			0.973	0.01327
0.974	7.07061	-7.07706			0.974	0.01391
0.975	7.10285	-7.06094			0.975	0.01391
0.976	7.08028	-7.05772			0.976	0.01327
0.977	7.08673	-7.03837			0.977	0.01391
0.978	7.09318	-7.06094			0.978	0.01391
0.979	7.07706	-7.05772			0.979	0.01423
0.98	7.08028	-7.03515			0.98	0.01327
0.981	7.10285	-7.06094			0.981	0.01456
0.982	7.06739	-7.06417			0.982	0.01423
0.983	7.09963	-7.04482			0.983	0.01456
0.984	7.08028	-7.06094			0.984	0.01327
0.985	7.10608	-7.07706			0.985	0.01262
0.986	7.11575	-7.05772			0.986	0.01294
0.987	7.07061	-7.0416			0.987	0.01391
0.988	7.06094	-7.07706			0.988	0.01456
0.989	7.08028	-7.07706			0.989	0.0123
0.99	7.06739	-7.06417			0.99	0.01294
0.991	7.07061	-7.07061			0.991	0.01391
0.992	7.06417	-7.05449			0.992	0.01456
0.993	7.08351	-7.09318			0.993	0.0152
0.994	7.09641	-7.06739			0.994	0.01294
0.995	7.11253	-7.07061			0.995	0.01327
0.996	7.11575	-7.06417			0.996	0.01359
0.997	7.08673	-7.06739			0.997	0.01391
0.998	7.06417	-7.08351			0.998	0.01391
0.999	7.08996	-7.05449			0.999	0.01327
1	7.08028	-7.08028			1	0.01327
1.001	7.09963	-7.07706			1.001	0.01359
1.002	7.1093	-7.07384			1.002	0.0152
1.003	7.07384	-7.09318			1.003	0.01359
1.004	7.08673	-7.08996			1.004	0.01327
1.005	7.10608	-7.07384			1.005	0.01488
1.006	7.07061	-7.06417			1.006	0.01391
1.007	7.10608	-7.08351			1.007	0.01552
1.008	7.08673	-7.08028			1.008	0.01359
1.009	7.06739	-7.07384			1.009	0.01327
1.01	7.08673	-7.08028			1.01	0.01391
1.011	7.07706	-7.08673			1.011	0.01423
1.012	7.07384	-7.07061			1.012	0.01456
1.013	7.09641	-7.09963			1.013	0.01294
1.014	7.07061	-7.07061			1.014	0.01391
1.015	7.08028	-7.1093			1.015	0.01423
1.016	7.10608	-7.08351			1.016	0.01423
1.017	7.08996	-7.06739			1.017	0.01262
1.018	7.08673	-7.07061			1.018	0.01262
1.019	7.06739	-7.07384			1.019	0.01327
1.02	7.08673	-7.10285			1.02	0.01423
1.021	7.08028	-7.08351			1.021	0.01456
1.022	7.08351	-7.07061			1.022	0.01327
1.023	7.08673	-7.08028			1.023	0.01327
1.024	7.08028	-7.11253			1.024	0.01262
1.025	7.10285	-7.08673			1.025	0.01456
1.026	7.11253	-7.08673			1.026	0.01327
1.027	7.10608	-7.07384			1.027	0.01327
1.028	7.06417	-7.08996			1.028	0.01423
1.029	7.08996	-7.08996			1.029	0.01294
1.03	7.10608	-7.09641			1.03	0.01423
1.031	7.09963	-7.08673			1.031	0.01456
1.032	7.09318	-7.09318			1.032	0.01327
1.033	7.08996	-7.09963			1.033	0.01327
1.034	7.08996	-7.09641			1.034	0.01391
1.035	7.10608	-7.08028			1.035	0.01391
1.036	7.09963	-7.08028			1.036	0.01198
1.037	7.11897	-7.08028			1.037	0.0123
1.038	7.06739	-7.08673			1.038	0.01359
1.039	7.07061	-7.08351			1.039	0.01359
1.04	7.11253	-7.07061			1.04	0.01456
1.041	7.10285	-7.08028			1.041	0.01294
1.042	7.09641	-7.09963			1.042	0.01359
1.043	7.07706	-7.08996			1.043	0.01488
1.044	7.09963	-7.09963			1.044	0.01359
1.045	7.11575	-7.09641			1.045	0.01488
1.046	7.10608	-7.08351			1.046	0.01294
1.047	7.08996	-7.07706			1.047	0.01391
1.048	7.10285	-7.08996			1.048	0.01391
1.049	7.07384	-7.11253			1.049	0.01359
1.05	7.09963	-7.07384			1.05	0.01423
1.051	7.11897	-7.11253			1.051	0.01359
1.052	7.11575	-7.10608			1.052	0.01391
1.053	7.08996	-7.10608			1.053	0.0152
1.054	7.10608	-7.08028			1.054	0.01456
1.055	7.11253	-7.08351			1.055	0.0152
1.056	7.1093	-7.09641			1.056	0.01294
1.057	7.10608	-7.07384			1.057	0.01391
1.058	7.11253	-7.10285			1.058	0.01488
1.059	7.07384	-7.11575			1.059	0.01456
1.06	7.10608	-7.10285			1.06	0.01423
1.061	7.07061	-7.09963			1.061	0.01359
1.062	7.10608	-7.10608			1.062	0.01423
1.063	7.09318	-7.07706			1.063	0.01488
1.064	7.09963	-7.10608			1.064	0.0152
1.065	7.10285	-7.11575			1.065	0.01359
1.066	7.08351	-7.11253			1.066	0.01456
1.067	7.09963	-7.10285			1.067	0.01584
1.068	7.07384	-7.10285			1.068	0.0152
1.069	7.09963	-7.1093			1.069	0.01617
1.07	7.08996	-7.11575			1.07	0.01456
1.071	7.08996	-7.1093			1.071	0.01552
1.072	7.09963	-7.10285			1.072	0.01584
1.073	7.09641	-7.10285			1.073	0.01552
1.074	7.08673	-7.10608			1.074	0.01584
1.075	7.07384	-7.1222			1.075	0.0152
1.076	7.07384	-7.13187			1.076	0.01488
1.077	7.1093	-7.10285			1.077	0.01649
1.078	7.08673	-7.11253			1.078	0.01617
1.079	7.09318	-7.11253			1.079	0.01584
1.08	7.08996	-7.11253			1.08	0.0152
1.081	7.08351	-7.11575			1.081	0.01584
1.082	7.10285	-7.08351			1.082	0.01552
1.083	7.08673	-7.11575			1.083	0.01552
1.084	7.11253	-7.09963			1.084	0.01456
1.085	7.07384	-7.11575			1.085	0.01423
1.086	7.10285	-7.11897			1.086	0.01584
1.087	7.11575	-7.1093			1.087	0.01584
1.088	7.10285	-7.09963			1.088	0.01713
1.089	7.10285	-7.10285			1.089	0.01488
1.09	7.09641	-7.08996			1.09	0.01552
1.091	7.09318	-7.08673			1.091	0.01649
1.092	7.13187	-7.08996			1.092	0.01617
1.093	7.12542	-7.10285			1.093	0.01713
1.094	7.11897	-7.12542			1.094	0.01552
1.095	7.09963	-7.11575			1.095	0.01681
1.096	7.08351	-7.10285			1.096	0.01681
1.097	7.11575	-7.10608			1.097	0.01649
1.098	7.1222	-7.07384			1.098	0.01584
1.099	7.12542	-7.11253			1.099	0.01617
1.1	7.08028	-7.08996			1.1	0.01617
1.101	7.08351	-7.1093			1.101	0.01746
1.102	7.11897	-7.09318			1.102	0.01842
1.103	7.09318	-7.10285			1.103	0.01649
1.104	7.1093	-7.12542			1.104	0.01713
1.105	7.10608	-7.11575			1.105	0.01778
1.106	7.10285	-7.11897			1.106	0.0181
1.107	7.08996	-7.1093			1.107	0.01875
1.108	7.09963	-7.10608			1.108	0.01842
1.109	7.12865	-7.1093			1.109	0.01842
1.11	7.07706	-7.12542			1.11	0.01875
1.111	7.08028	-7.11897			1.111	0.01875
1.112	7.11897	-7.11253			1.112	0.0181
1.113	7.10285	-7.1222			1.113	0.0181
1.114	7.13187	-7.12865			1.114	0.01907
1.115	7.08996	-7.13509			1.115	0.01939
1.116	7.09963	-7.13509			1.116	0.02036
1.117	7.10608	-7.14477			1.117	0.01842
1.118	7.10608	-7.1222			1.118	0.01939
1.119	7.09318	-7.08673			1.119	0.01939
1.12	7.10285	-7.13187			1.12	0.01939
1.121	7.10285	-7.11253			1.121	0.02068
1.122	7.08996	-7.14154			1.122	0.01939
1.123	7.1222	-7.1093			1.123	0.01939
1.124	7.10608	-7.13509			1.124	0.01971
1.125	7.09963	-7.14154			1.125	0.01907
1.126	7.08673	-7.14477			1.126	0.01907
1.127	7.10285	-7.13832			1.127	0.01907
1.128	7.09963	-7.11897			1.128	0.01939
1.129	7.07384	-7.12865			1.129	0.01971
1.13	7.09963	-7.13187			1.13	0.01971
1.131	7.09641	-7.11897			1.131	0.01939
1.132	7.08351	-7.13509			1.132	0.01875
1.133	7.1093	-7.11575			1.133	0.0181
1.134	7.11897	-7.11253			1.134	0.01971
1.135	7.09641	-7.11897			1.135	0.02004
1.136	7.10608	-7.14154			1.136	0.01907
1.137	7.09963	-7.13509			1.137	0.01875
1.138	7.09641	-7.12865			1.138	0.01939
1.139	7.11897	-7.12542			1.139	0.02004
1.14	7.1093	-7.12865			1.14	0.02068
1.141	7.08996	-7.13187			1.141	0.0181
1.142	7.1093	-7.12542			1.142	0.01939
1.143	7.11575	-7.1222			1.143	0.02004
1.144	7.11253	-7.09963			1.144	0.01971
1.145	7.12865	-7.14477			1.145	0.02004
1.146	7.08351	-7.11575			1.146	0.01875
1.147	7.07706	-7.12542			1.147	0.01939
1.148	7.10285	-7.13187			1.148	0.02004
1.149	7.08673	-7.09318			1.149	0.02004
1.15	7.1222	-7.09318			1.15	0.01907
1.151	7.08351	-7.12542			1.151	0.01875
1.152	7.11897	-7.13832			1.152	0.01907
1.153	7.11575	-7.12865			1.153	0.01971
1.154	7.11897	-7.12865			1.154	0.02068
1.155	7.12542	-7.1222			1.155	0.01875
1.156	7.10285	-7.1093			1.156	0.01842
1.157	7.09318	-7.12865			1.157	0.01875
1.158	7.12865	-7.1093			1.158	0.02004
1.159	7.11253	-7.12542			1.159	0.02133
1.16	7.09963	-7.10608			1.16	0.01875
1.161	7.08673	-7.12542			1.161	0.01939
1.162	7.1222	-7.14477			1.162	0.01971
1.163	7.1222	-7.14799			1.163	0.02004
1.164	7.11575	-7.13509			1.164	0.02036
1.165	7.10285	-7.13509			1.165	0.01907
1.166	7.11575	-7.12865			1.166	0.01971
1.167	7.11575	-7.12865			1.167	0.02068
1.168	7.10608	-7.12542			1.168	0.02004
1.169	7.10285	-7.13509			1.169	0.02004
1.17	7.11897	-7.11253			1.17	0.01939
1.171	7.08673	-7.11897			1.171	0.02068
1.172	7.1222	-7.13832			1.172	0.02004
1.173	7.09641	-7.15444			1.173	0.02133
1.174	7.09641	-7.13187			1.174	0.01971
1.175	7.13509	-7.13509			1.175	0.01971
1.176	7.09963	-7.15444			1.176	0.01939
1.177	7.08996	-7.14477			1.177	0.02004
1.178	7.08351	-7.14477			1.178	0.021
1.179	7.11253	-7.1093			1.179	0.01875
1.18	7.09641	-7.12865			1.18	0.02004
1.181	7.09963	-7.11575			1.181	0.01971
1.182	7.08996	-7.15444			1.182	0.02036
1.183	7.11575	-7.14477			1.183	0.02068
1.184	7.11253	-7.14477			1.184	0.01875
1.185	7.07706	-7.14477			1.185	0.01907
1.186	7.10608	-7.13509			1.186	0.02036
1.187	7.08673	-7.13832			1.187	0.02004
1.188	7.09963	-7.14799			1.188	0.01971
1.189	7.08028	-7.15766			1.189	0.01907
1.19	7.10285	-7.13509			1.19	0.01907
1.191	7.10608	-7.13509			1.191	0.01907
1.192	7.09641	-7.11897			1.192	0.02036
1.193	7.09963	-7.15121			1.193	0.01907
1.194	7.11575	-7.16733			1.194	0.02004
1.195	7.1222	-7.12542			1.195	0.01971
1.196	7.08673	-7.13509			1.196	0.02036
1.197	7.11253	-7.15121			1.197	0.021
1.198	7.11253	-7.1093			1.198	0.01939
1.199	7.11253	-7.14799			1.199	0.01875
1.2	7.10285	-7.10285			1.2	0.01939
1.201	7.11253	-7.14477			1.201	0.02004
1.202	7.08351	-7.14477			1.202	0.01971
1.203	7.1093	-7.11575			1.203	0.01907
1.204	7.12865	-7.14154			1.204	0.01939
1.205	7.1093	-7.11575			1.205	0.01971
1.206	7.10285	-7.12865			1.206	0.01939
1.207	7.10285	-7.13187			1.207	0.01907
1.208	7.11253	-7.12542			1.208	0.01939
1.209	7.08996	-7.14154			1.209	0.02004
1.21	7.1093	-7.10285			1.21	0.01971
1.211	7.1093	-7.14477			1.211	0.021
1.212	7.10285	-7.13832			1.212	0.01907
1.213	7.1093	-7.14477			1.213	0.02004
1.214	7.11253	-7.14154			1.214	0.02004
1.215	7.11897	-7.14154			1.215	0.02036
1.216	7.12865	-7.14154			1.216	0.02165
1.217	7.1093	-7.12542			1.217	0.01971
1.218	7.1093	-7.13832			1.218	0.02004
1.219	7.12542	-7.13832			1.219	0.02036
1.22	7.1093	-7.14799			1.22	0.01971
1.221	7.11253	-7.11897			1.221	0.02068
1.222	7.11897	-7.11253			1.222	0.01907
1.223	7.09963	-7.16089			1.223	0.02004
1.224	7.11897	-7.1093			1.224	0.02068
1.225	7.1222	-7.13187			1.225	0.01971
1.226	7.11253	-7.13509			1.226	0.02004
1.227	7.10608	-7.14799			1.227	0.02004
1.228	7.11575	-7.13832			1.228	0.01971
1.229	7.1093	-7.14154			1.229	0.02004
1.23	7.10285	-7.14477			1.23	0.021
1.231	7.09318	-7.13832			1.231	0.01907
1.232	7.09641	-7.15444			1.232	0.01939
1.233	7.1093	-7.14154			1.233	0.02004
1.234	7.1093	-7.13187			1.234	0.02004
1.235	7.10285	-7.15444			1.235	0.02165
1.236	7.09963	-7.15121			1.236	0.02036
1.237	7.10285	-7.12865			1.237	0.01971
1.238	7.09318	-7.12865			1.238	0.02068
1.239	7.10285	-7.13509			1.239	0.021
1.24	7.09963	-7.13832			1.24	0.021
1.241	7.09963	-7.16089			1.241	0.01875
1.242	7.09963	-7.13509			1.242	0.02004
1.243	7.09318	-7.12865			1.243	0.02036
1.244	7.10285	-7.14154			1.244	0.02036
1.245	7.09963	-7.10608			1.245	0.021
1.246	7.11575	-7.12542			1.246	0.02004
1.247	7.08996	-7.1222			1.247	0.02036
1.248	7.09963	-7.12542			1.248	0.02068
1.249	7.09318	-7.12865			1.249	0.01875
1.25	7.09641	-7.1222			1.25	0.021
1.251	7.11253	-7.13509			1.251	0.01939
1.252	7.09318	-7.1093			1.252	0.0181
1.253	7.07706	-7.10285			1.253	0.02004
1.254	7.12542	-7.10608			1.254	0.02068
1.255	7.1093	-7.10285			1.255	0.02004
1.256	7.11897	-7.10608			1.256	0.01842
1.257	7.1222	-7.09963			1.257	0.01907
1.258	7.10285	-7.08673			1.258	0.02036
1.259	7.09318	-7.08351			1.259	0.02004
1.26	7.1093	-7.08351			1.26	0.02004
1.261	7.1222	-7.08351			1.261	0.01971
1.262	7.08673	-7.07706			1.262	0.02004
1.263	7.10285	-7.06094			1.263	0.021
1.264	7.09963	-7.06739			1.264	0.02068
1.265	7.09641	-7.06094			1.265	0.01939
1.266	7.11253	-7.07706			1.266	0.01971
1.267	7.07061	-7.04482			1.267	0.02004
1.268	7.08028	-7.03515			1.268	0.021
1.269	7.09963	-7.0416			1.269	0.02133
1.27	7.09963	-7.03515			1.27	0.01907
1.271	7.08673	-7.0287			1.271	0.01971
1.272	7.08673	-7.03515			1.272	0.02036
1.273	7.07706	-7.00936			1.273	0.01971
1.274	7.07061	-7.01258			1.274	0.021
1.275	7.08673	-7.03193			1.275	0.02036
1.276	7.07706	-7.01903			1.276	0.02004
1.277	7.09318	-7.03515			1.277	0.02036
1.278	7.06739	-7.00936			1.278	0.02004
1.279	7.06417	-7.01581			1.279	0.021
1.28	7.06417	-7.02548			1.28	0.01939
1.281	7.06094	-7.02548			1.281	0.02004
1.282	7.05772	-7.0287			1.282	0.02068
1.283	7.03193	-7.00936			1.283	0.021
1.284	7.03515	-7.01581			1.284	0.01971
1.285	7.03193	-7.00613			1.285	0.02004
1.286	7.03193	-6.99324			1.286	0.021
1.287	7.0287	-7.01581			1.287	0.021
1.288	7.01903	-7.01581			1.288	0.02133
1.289	6.99969	-6.99001			1.289	0.02004
1.29	6.99324	-6.99324			1.29	0.02004
1.291	6.99646	-6.98679			1.291	0.02068
1.292	6.99969	-6.98034			1.292	0.02004
1.293	7.00613	-6.98034			1.293	0.02165
1.294	6.99646	-6.97067			1.294	0.01875
1.295	7.01258	-6.97067			1.295	0.02036
1.296	7.01581	-6.96745			1.296	0.02036
1.297	7.01581	-6.961			1.297	0.02036
1.298	7.00936	-6.95777			1.298	0.021
1.299	7.00936	-6.94488			1.299	0.01907
1.3	7.01258	-6.94488			1.3	0.01971
1.301	7.0416	-6.94488			1.301	0.02004
1.302	7.01258	-6.93521			1.302	0.01907
1.303	7.01258	-6.93843			1.303	0.02004
1.304	7.00291	-6.92231			1.304	0.01907
1.305	7.00291	-6.91909			1.305	0.02004
1.306	7.01903	-6.93843			1.306	0.02004
1.307	6.99001	-6.91909			1.307	0.021
1.308	7.01581	-6.91586			1.308	0.01842
1.309	6.99001	-6.89652			1.309	0.01907
1.31	6.99969	-6.89974			1.31	0.02068
1.311	6.99646	-6.89652			1.311	0.02036
1.312	7.00291	-6.89329			1.312	0.02133
1.313	7.00936	-6.8675			1.313	0.01907
1.314	6.98034	-6.87717			1.314	0.02004
1.315	6.99646	-6.87395			1.315	0.021
1.316	6.99001	-6.8804			1.316	0.02068
1.317	6.99001	-6.85783			1.317	0.02004
1.318	6.99646	-6.8804			1.318	0.01939
1.319	6.97389	-6.86105			1.319	0.02036
1.32	6.98034	-6.85138			1.32	0.02036
1.321	6.98034	-6.84816			1.321	0.01971
1.322	6.99001	-6.85461			1.322	0.02068
1.323	7.00936	-6.86428			1.323	0.01842
1.324	6.961	-6.83849			1.324	0.02036
1.325	6.96422	-6.84816			1.325	0.02036
1.326	6.97389	-6.84493			1.326	0.02004
1.327	6.96422	-6.84816			1.327	0.02068
1.328	6.97067	-6.84816			1.328	0.01939
1.329	6.95777	-6.83849			1.329	0.02036
1.33	6.95133	-6.83204			1.33	0.02036
1.331	6.96745	-6.83849			1.331	0.02068
1.332	6.961	-6.83526			1.332	0.02036
1.333	6.97067	-6.84171			1.333	0.02068
1.334	6.94488	-6.82881			1.334	0.02004
1.335	6.94488	-6.82559			1.335	0.02133
1.336	6.95133	-6.83204			1.336	0.021
1.337	6.95133	-6.81914			1.337	0.02004
1.338	6.95133	-6.82559			1.338	0.01971
1.339	6.93843	-6.80625			1.339	0.021
1.34	6.93521	-6.80947			1.34	0.02068
1.341	6.93198	-6.79658			1.341	0.02165
1.342	6.93843	-6.8127			1.342	0.01971
1.343	6.93521	-6.80947			1.343	0.01971
1.344	6.91264	-6.80302			1.344	0.02036
1.345	6.91586	-6.78045			1.345	0.02068
1.346	6.89007	-6.78368			1.346	0.02165
1.347	6.91586	-6.78368			1.347	0.01971
1.348	6.90619	-6.78368			1.348	0.02036
1.349	6.91264	-6.78368			1.349	0.01939
1.35	6.89974	-6.76434			1.35	0.02004
1.351	6.90297	-6.76434			1.351	0.02165
1.352	6.90297	-6.75466			1.352	0.01939
1.353	6.90619	-6.75466			1.353	0.02068
1.354	6.90619	-6.73854			1.354	0.02036
1.355	6.88362	-6.73532			1.355	0.02036
1.356	6.90619	-6.72242			1.356	0.021
1.357	6.90297	-6.70953			1.357	0.01875
1.358	6.89007	-6.69986			1.358	0.01939
1.359	6.90619	-6.70308			1.359	0.02004
1.36	6.88362	-6.69663			1.36	0.02068
1.361	6.88685	-6.63215			1.361	0.02165
1.362	6.90297	-6.60636			1.362	0.01939
1.363	6.89329	-6.62893			1.363	0.02068
1.364	6.89652	-6.5709			1.364	0.021
1.365	6.85138	-6.53543			1.365	0.01971
1.366	6.89007	-6.46128			1.366	0.02004
1.367	6.89007	-6.41937			1.367	0.01907
1.368	6.8804	-6.31298			1.368	0.02004
1.369	6.88362	-6.25172			1.369	0.02036
1.37	6.86428	-6.15823			1.37	0.02036
1.371	6.8675	-6.04539			1.371	0.02036
1.372	6.87073	-5.94867			1.372	0.01971
1.373	6.87395	-5.8326			1.373	0.02004
1.374	6.87717	-5.70364			1.374	0.02004
1.375	6.85138	-5.56179			1.375	0.021
1.376	6.84816	-5.29097			1.376	0.02004
1.377	6.84816	-4.99437			1.377	0.02004
1.378	6.85783	-4.63006			1.378	0.02004
1.379	6.83526	-4.16903			1.379	0.02068
1.38	6.80625	-3.65319			1.38	0.021
1.381	6.79335	-3.0632			1.381	0.01939
1.382	6.79013	-2.46999			1.382	0.02004
1.383	6.76434	-1.91224			1.383	0.01939
1.384	6.7192	-1.42541			1.384	0.02068
1.385	6.66117	-1.03854			1.385	0.02197
1.386	6.59669	-0.72903			1.386	0.01907
1.387	6.55155	-0.53882			1.387	0.02036
1.388	6.48385	-0.28735			1.388	0.021
1.389	6.3968	-0.12615			1.389	0.01971
1.39	6.28719	0.00281			1.39	0.021
1.391	6.17435	-0.03588			1.391	0.02004
1.392	6.05828	-0.02943			1.392	0.02036
1.393	5.9261	-0.03265			1.393	0.021
1.394	5.80359	-0.0391			1.394	0.021
1.395	5.5908	-0.0262			1.395	0.021
1.396	5.35223	-0.02298			1.396	0.01939
1.397	5.06207	-0.02943			1.397	0.02068
1.398	4.66552	-0.0262			1.398	0.02036
1.399	4.18192	-0.03588			1.399	0.021
1.4	3.61772	-0.03265			1.4	0.021
1.401	2.9955	-0.0391			1.401	0.01971
1.402	2.36037	-0.01653			1.402	0.021
1.403	1.74137	-0.02298			1.403	0.021
1.404	1.29001	-0.0262			1.404	0.02133
1.405	0.91602	-0.04232			1.405	0.02133
1.406	0.61297	-0.04877			1.406	0.02036
1.407	0.42275	-0.0262			1.407	0.01971
1.408	0.18418	-0.01008			1.408	0.02068
1.409	0.09068	-0.03265			1.409	0.01971
1.41	0.03588	-0.03588			1.41	0.021
1.411	0.03588	-0.04555			1.411	0.02004
1.412	0.02943	-0.01653			1.412	0.021
1.413	0.03588	-0.0262			1.413	0.021
1.414	0.03265	-0.05522			1.414	0.02036
1.415	0.04555	-0.01008			1.415	0.02036
1.416	0.01331	-0.0391			1.416	0.01875
1.417	0.0391	-0.01653			1.417	0.01971
1.418	0.03265	-0.01976			1.418	0.02004
1.419	0.04555	-0.01976			1.419	0.02004
1.42	0.04232	-0.01653			1.42	0.01939
1.421	0.02943	-0.02943			1.421	0.01907
1.422	0.03265	-0.01331			1.422	0.02036
1.423	0.0391	-0.01976			1.423	0.02004
1.424	0.04877	-0.03588			1.424	0.021
1.425	0.04555	-0.01331			1.425	0.01971
1.426	0.03588	-0.0262			1.426	0.02004
1.427	0.0391	-0.00686			1.427	0.02068
1.428	0.04232	-0.02298			1.428	0.021
1.429	0.04555	-0.01976			1.429	0.02133
1.43	0.04877	-0.01331			1.43	0.01939
1.431	0.0391	-0.01976			1.431	0.02036
1.432	0.0391	-0.00686			1.432	0.02036
1.433	0.06167	-0.02943			1.433	0.02133
1.434	0.06167	-0.02298			1.434	0.02165
1.435	0.02943	-0.02298			1.435	0.01971
1.436	0.04877	-0.04877			1.436	0.01971
1.437	0.04877	-0.01653			1.437	0.02036
1.438	0.03588	-0.01331			1.438	0.02004
1.439	0.02298	-0.01976			1.439	0.02133
1.44	0.04232	-0.02298			1.44	0.01939
1.441	0.03588	-0.0262			1.441	0.02036
1.442	0.01331	-0.01976			1.442	0.021
1.443	0.03265	-0.01653			1.443	0.02133
1.444	0.03588	-0.01976			1.444	0.02036
1.445	0.04232	-0.02298			1.445	0.01971
1.446	0.04877	-0.03588			1.446	0.021
1.447	0.0391	-0.02298			1.447	0.021
1.448	0.04555	-0.01331			1.448	0.02133
1.449	0.04877	-0.02298			1.449	0.021
1.45	0.04877	-0.03265			1.45	0.021
1.451	0.04232	-0.01976			1.451	0.02197
1.452	0.01976	-0.03265			1.452	0.02294
1.453	0.03265	-0.02298			1.453	0.0239
1.454	0.02943	-0.02298			1.454	0.02262
1.455	0.03265	-0.04555			1.455	0.02326
1.456	0.06489	-0.02943			1.456	0.02455
1.457	0.03265	-0.02943			1.457	0.02423
1.458	0.03265	-0.03265			1.458	0.02519
1.459	0.03265	-0.04555			1.459	0.02423
1.46	0.02943	-0.02943			1.46	0.02616
1.461	0.04555	-0.02943			1.461	0.02681
1.462	0.02298	-0.03588			1.462	0.02745
1.463	0.03265	-0.01653			1.463	0.02648
1.464	0.03265	-0.02943			1.464	0.02713
1.465	0.02943	-0.02943			1.465	0.02745
1.466	0.05522	-0.03265			1.466	0.02745
1.467	0.01331	-0.03588			1.467	0.02777
1.468	0.02943	-0.01008			1.468	0.02552
1.469	0.03265	-0.0262			1.469	0.02648
1.47	0.0262	-0.03265			1.47	0.02681
1.471	0.04232	-0.02298			1.471	0.02713
1.472	0.02943	-0.02943			1.472	0.0281
1.473	0.04877	-0.01008			1.473	0.02616
1.474	0.03588	-0.01653			1.474	0.02648
1.475	0.0391	-0.0262			1.475	0.0281
1.476	0.03588	-0.05522			1.476	0.02777
1.477	0.05844	-0.02298			1.477	0.02713
1.478	0.02943	-0.01976			1.478	0.02713
1.479	0.03265	-0.01653			1.479	0.02745
1.48	0.03265	0.00926			1.48	0.02745
1.481	0.04555	-0.00364			1.481	0.02842
1.482	0.06812	-0.01976			1.482	0.02745
1.483	0.0391	-0.00364			1.483	0.02713
1.484	0.04555	-0.01976			1.484	0.02713
1.485	0.0391	-0.01331			1.485	0.02713
1.486	0.06812	-0.02298			1.486	0.02745
1.487	0.04877	-0.0262			1.487	0.02681
1.488	0.03265	-0.02943			1.488	0.02616
1.489	0.04232	-0.01976			1.489	0.02713
1.49	0.04232	-0.01976			1.49	0.02648
1.491	0.04232	-0.01653			1.491	0.02842
1.492	0.01976	-0.03588			1.492	0.02648
1.493	0.04232	-0.00364			1.493	0.02713
1.494	0.03588	-0.01976			1.494	0.02745
1.495	0.0391	-0.03588			1.495	0.02745
1.496	0.04232	-0.02943			1.496	0.02777
1.497	0.05844	-0.03588			1.497	0.02616
1.498	0.04232	-0.01331			1.498	0.02681
1.499	0.03588	-0.0262			1.499	0.02745
1.5	0.0391	-0.02943			1.5	0.0281
1.501	0.04232	-0.0262			1.501	0.02842
1.502	0.04555	-0.0391			1.502	0.02584
1.503	0.06167	-0.01976			1.503	0.02745
1.504	0.02943	-0.0262			1.504	0.02745
1.505	0.0391	-0.02943			1.505	0.02745
1.506	0.0391	-0.02943			1.506	0.02874
1.507	0.03265	-0.04232			1.507	0.02713
1.508	0.04555	-0.01653			1.508	0.02713
1.509	0.02943	-0.03588			1.509	0.02713
1.51	0.03265	-0.04555			1.51	0.02745
1.511	0.04555	-0.000412			1.511	0.02777
1.512	0.02943	-0.03588			1.512	0.02648
1.513	0.04232	-0.02298			1.513	0.02713
1.514	0.0262	-0.01008			1.514	0.02777
1.515	0.02943	-0.02943			1.515	0.02713
1.516	0.02943	-0.01976			1.516	0.02681
1.517	0.03265	-0.01008			1.517	0.02584
1.518	0.0262	-0.02298			1.518	0.02745
1.519	0.03265	-0.01653			1.519	0.0281
1.52	0.01976	-0.02943			1.52	0.02745
1.521	0.03265	-0.00686			1.521	0.02713
1.522	0.02298	-0.02943			1.522	0.02648
1.523	0.06167	-0.02943			1.523	0.02713
1.524	0.04877	-0.02298			1.524	0.02681
1.525	0.01008	-0.02943			1.525	0.02777
1.526	0.04232	-0.0262			1.526	0.02616
1.527	0.03588	-0.02943			1.527	0.02713
1.528	0.04232	-0.0262			1.528	0.02648
1.529	0.04877	-0.01976			1.529	0.02745
1.53	0.0262	-0.01653			1.53	0.02842
1.531	0.03265	-0.01653			1.531	0.02681
1.532	0.02943	-0.0262			1.532	0.02745
1.533	0.04232	-0.01653			1.533	0.02745
1.534	0.02298	-0.01653			1.534	0.02777
1.535	0.0391	-0.00364			1.535	0.02842
1.536	0.01008	-0.04555			1.536	0.02552
1.537	0.03265	-0.01976			1.537	0.02648
1.538	0.03265	-0.02298			1.538	0.02745
1.539	0.0391	-0.000412			1.539	0.02681
1.54	0.03265	-0.01331			1.54	0.02777
1.541	0.0391	-0.01976			1.541	0.02648
1.542	0.04232	-0.01653			1.542	0.02681
1.543	0.04232	-0.02298			1.543	0.02713
1.544	0.05522	-0.00364			1.544	0.02745
1.545	0.03588	-0.02298			1.545	0.02777
1.546	0.03588	-0.0262			1.546	0.02648
1.547	0.03588	-0.01976			1.547	0.02745
1.548	0.04232	-0.0262			1.548	0.02745
1.549	0.05522	-0.01331			1.549	0.0281
1.55	0.0262	-0.01653			1.55	0.02745
1.551	0.04232	-0.02298			1.551	0.02713
1.552	0.04555	-0.03265			1.552	0.02745
1.553	0.04555	-0.04232			1.553	0.02713
1.554	0.04877	-0.02298			1.554	0.02874
1.555	0.02943	-0.01976			1.555	0.02616
1.556	0.02943	-0.01976			1.556	0.02616
1.557	0.0391	-0.03265			1.557	0.02745
1.558	0.05844	-0.03265			1.558	0.02745
1.559	0.06489	-0.01976			1.559	0.02842
1.56	0.052	-0.01653			1.56	0.02552
1.561	0.03265	-0.02298			1.561	0.02681
1.562	0.04232	-0.03588			1.562	0.02745
1.563	0.04877	-0.04555			1.563	0.02745
1.564	0.04877	0.01248			1.564	0.0281
1.565	0.02943	-0.01976			1.565	0.02713
1.566	0.03265	-0.01653			1.566	0.02745
1.567	0.02943	-0.0262			1.567	0.02777
1.568	0.0262	-0.02298			1.568	0.02777
1.569	0.0391	-0.0262			1.569	0.02777
1.57	0.02298	-0.01653			1.57	0.02745
1.571	0.01976	-0.02298			1.571	0.02842
1.572	0.02943	-0.0262			1.572	0.0281
1.573	0.052	-0.03265			1.573	0.02906
1.574	0.04232	-0.02943			1.574	0.02616
1.575	0.02943	-0.03265			1.575	0.02648
1.576	0.01976	-0.01976			1.576	0.02681
1.577	0.01976	-0.03588			1.577	0.02777
1.578	0.03265	-0.0391			1.578	0.0281
1.579	0.04232	-0.01008			1.579	0.02713
1.58	0.0262	-0.01976			1.58	0.02713
1.581	0.01976	-0.02298			1.581	0.02713
1.582	0.0391	-0.02298			1.582	0.02745
1.583	0.04555	-0.0262			1.583	0.02648
1.584	0.04232	-0.0262			1.584	0.02648
1.585	0.0262	-0.02298			1.585	0.02552
1.586	0.04232	-0.01976			1.586	0.02713
1.587	0.04232	-0.01653			1.587	0.02648
1.588	0.03588	-0.0262			1.588	0.02777
1.589	0.0391	-0.01653			1.589	0.02616
1.59	0.02943	-0.01008			1.59	0.02713
1.591	0.02943	-0.01653			1.591	0.02745
1.592	0.04877	-0.03588			1.592	0.02648
1.593	0.0391	0.00604			1.593	0.0281
1.594	0.04877	-0.04232			1.594	0.02648
1.595	0.02943	-0.01976			1.595	0.0281
1.596	0.03265	-0.01008			1.596	0.02745
1.597	0.04232	-0.01653			1.597	0.02745
1.598	0.04555	0.00926			1.598	0.02648
1.599	0.052	-0.00686			1.599	0.02713
1.6	0.0262	-0.00364			1.6	0.02745
1.601	0.04232	-0.01976			1.601	0.02745
1.602	0.03265	-0.01976			1.602	0.0281
1.603	0.04555	-0.02298			1.603	0.02616
1.604	0.06812	-0.01331			1.604	0.02681
1.605	0.03265	-0.01653			1.605	0.02745
1.606	0.0391	-0.0262			1.606	0.02713
1.607	0.0391	-0.04232			1.607	0.02777
1.608	0.04555	-0.02943			1.608	0.02648
1.609	0.04555	-0.02298			1.609	0.02713
1.61	0.02943	-0.02298			1.61	0.02745
1.611	0.0391	-0.02298			1.611	0.02745
1.612	0.03588	-0.03588			1.612	0.02777
1.613	0.05522	-0.02943			1.613	0.02648
1.614	0.04555	-0.0262			1.614	0.02745
1.615	0.03588	-0.02298			1.615	0.02713
1.616	0.0391	-0.01976			1.616	0.02745
1.617	0.03588	-0.03588			1.617	0.02745
1.618	0.04232	-0.0262			1.618	0.02713
1.619	0.04877	-0.01976			1.619	0.02777
1.62	0.03265	-0.01653			1.62	0.02842
1.621	0.052	-0.02298			1.621	0.02874
1.622	0.03265	-0.03265			1.622	0.02745
1.623	0.0391	-0.03588			1.623	0.0281
1.624	0.0391	-0.03265			1.624	0.02777
1.625	0.0262	-0.02298			1.625	0.02713
1.626	0.02298	-0.052			1.626	0.02777
1.627	0.0262	-0.04555			1.627	0.02648
1.628	0.04877	-0.02943			1.628	0.02713
1.629	0.03265	-0.0262			1.629	0.02713
1.63	0.02943	-0.01976			1.63	0.02777
1.631	0.01976	-0.02943			1.631	0.02713
1.632	0.02943	-0.02943			1.632	0.02713
1.633	0.0262	-0.04555			1.633	0.02616
1.634	0.0391	-0.01653			1.634	0.02777
1.635	0.02943	-0.0391			1.635	0.02745
1.636	0.03588	-0.02298			1.636	0.02616
1.637	0.03588	-0.02298			1.637	0.02648
1.638	0.04555	-0.02943			1.638	0.02648
1.639	0.06812	-0.0262			1.639	0.02681
1.64	0.03265	-0.02298			1.64	0.02745
1.641	0.04877	-0.0262			1.641	0.02552
1.642	0.02298	-0.02298			1.642	0.02616
1.643	0.06489	-0.01976			1.643	0.02745
1.644	0.0391	-0.01976			1.644	0.02777
1.645	0.03588	-0.00686			1.645	0.02648
1.646	0.05522	-0.01653			1.646	0.02713
1.647	0.03588	-0.01653			1.647	0.02745
1.648	0.0391	-0.02298			1.648	0.02777
1.649	0.04877	-0.02298			1.649	0.02777
1.65	0.04555	-0.00686			1.65	0.02616
1.651	0.03265	-0.01976			1.651	0.02745
1.652	0.0391	-0.02298			1.652	0.02745
1.653	0.04232	-0.01331			1.653	0.02681
1.654	0.04555	-0.01976			1.654	0.02648
1.655	0.03265	-0.00364			1.655	0.02681
1.656	0.03588	-0.02943			1.656	0.02681
1.657	0.04555	-0.01976			1.657	0.02681
1.658	0.04232	-0.01008			1.658	0.0281
1.659	0.052	-0.02298			1.659	0.02648
1.66	0.03588	-0.00686			1.66	0.02648
1.661	0.02943	-0.01976			1.661	0.02745
1.662	0.06167	-0.0262			1.662	0.02713
1.663	0.04555	-0.01976			1.663	0.02777
1.664	0.052	-0.03265			1.664	0.02681
1.665	0.02943	-0.00686			1.665	0.02681
1.666	0.04877	-0.0391			1.666	0.02745
1.667	0.04555	-0.0262			1.667	0.0281
1.668	0.04555	-0.03265			1.668	0.02713
1.669	0.05522	-0.04232			1.669	0.02648
1.67	0.0391	-0.01331			1.67	0.02713
1.671	0.0391	-0.01976			1.671	0.02713
1.672	0.04877	-0.04877			1.672	0.02842
1.673	0.04232	-0.01008			1.673	0.02648
1.674	0.04877	-0.02943			1.674	0.02681
1.675	0.04555	-0.0262			1.675	0.02745
1.676	0.0391	-0.02298			1.676	0.02745
1.677	0.03588	-0.02298			1.677	0.02745
1.678	0.03588	-0.02298			1.678	0.02648
1.679	0.05522	-0.052			1.679	0.02681
1.68	0.02943	-0.00686			1.68	0.02648
1.681	0.04877	-0.02298			1.681	0.02713
1.682	0.03588	-0.04555			1.682	0.02681
1.683	0.04232	-0.04555			1.683	0.02584
1.684	0.0391	-0.03588			1.684	0.02745
1.685	0.01976	-0.01653			1.685	0.02648
1.686	0.0262	-0.02943			1.686	0.02906
1.687	0.0262	-0.052			1.687	0.02681
1.688	0.03265	-0.01008			1.688	0.02713
1.689	0.05844	-0.03588			1.689	0.02745
1.69	0.000412	-0.01331			1.69	0.02745
1.691	0.02943	-0.01976			1.691	0.02713
1.692	0.03265	-0.04232			1.692	0.02487
1.693	0.0391	-0.03265			1.693	0.02713
1.694	0.0391	-0.0391			1.694	0.02713
1.695	0.03588	-0.02943			1.695	0.02777
1.696	0.01008	-0.01976			1.696	0.02648
1.697	0.04555	-0.01653			1.697	0.02681
1.698	0.04555	-0.02298			1.698	0.02681
1.699	0.04877	-0.0262			1.699	0.02681
1.7	0.0262	-0.01653			1.7	0.02681
1.701	0.04232	-0.00686			1.701	0.02648
1.702	0.03265	-0.02298			1.702	0.02616
1.703	0.06167	-0.01653			1.703	0.02648
1.704	0.04555	-0.01331			1.704	0.02648
1.705	0.03265	-0.01653			1.705	0.02681
1.706	0.0391	-0.00364			1.706	0.02584
1.707	0.04555	-0.01008			1.707	0.02745
1.708	0.0391	-0.01653			1.708	0.02713
1.709	0.04877	-0.00686			1.709	0.02745
1.71	0.0262	-0.01008			1.71	0.02681
1.711	0.03265	-0.03265			1.711	0.02713
1.712	0.03588	-0.01976			1.712	0.02745
1.713	0.0262	-0.0262			1.713	0.02777
1.714	0.04877	-0.02298			1.714	0.0281
1.715	0.06167	-0.01976			1.715	0.02584
1.716	0.03588	-0.0391			1.716	0.02713
1.717	0.0391	-0.03588			1.717	0.02713
1.718	0.0391	-0.0262			1.718	0.02681
1.719	0.06812	-0.03265			1.719	0.0281
1.72	0.04232	-0.00364			1.72	0.02584
1.721	0.03588	-0.0262			1.721	0.02616
1.722	0.052	-0.02943			1.722	0.02681
1.723	0.03265	-0.01976			1.723	0.02745
1.724	0.04877	-0.02298			1.724	0.02745
1.725	0.0391	-0.0391			1.725	0.02616
1.726	0.03588	-0.01653			1.726	0.02713
1.727	0.04877	-0.02298			1.727	0.02745
1.728	0.04232	-0.01653			1.728	0.02777
1.729	0.04232	-0.0262			1.729	0.02745
1.73	0.0391	-0.02943			1.73	0.02648
1.731	0.03588	-0.01331			1.731	0.02681
1.732	0.03265	-0.0262			1.732	0.02745
1.733	0.04232	-0.03265			1.733	0.02777
1.734	0.04232	-0.02943			1.734	0.02648
1.735	0.02943	-0.02943			1.735	0.02648
1.736	0.02943	-0.02943			1.736	0.0281
1.737	0.03265	-0.01976			1.737	0.02777
1.738	0.03265	-0.01976			1.738	0.02874
1.739	0.03588	-0.0262			1.739	0.02713
1.74	0.03265	-0.03265			1.74	0.02777
1.741	0.01653	-0.02298			1.741	0.02713
1.742	0.0262	-0.02298			1.742	0.02681
1.743	0.0262	-0.02298			1.743	0.0281
1.744	0.03588	-0.0262			1.744	0.02584
1.745	0.03265	-0.03588			1.745	0.02713
1.746	0.0262	-0.01008			1.746	0.02713
1.747	0.02943	-0.01653			1.747	0.02745
1.748	0.03265	-0.01976			1.748	0.02648
1.749	0.03588	-0.02943			1.749	0.02552
1.75	0.0391	-0.03588			1.75	0.02616
1.751	0.04877	-0.01976			1.751	0.02713
1.752	0.0391	-0.00686			1.752	0.02713
1.753	0.02943	-0.02298			1.753	0.02584
1.754	0.04877	-0.01653			1.754	0.02681
1.755	0.04877	-0.01331			1.755	0.02713
1.756	0.03265	-0.0262			1.756	0.02681
1.757	0.04555	-0.01331			1.757	0.02681
1.758	0.04232	-0.01008			1.758	0.02616
1.759	0.0391	-0.03265			1.759	0.02745
1.76	0.04877	-0.01976			1.76	0.0281
1.761	0.03265	-0.0262			1.761	0.0281
1.762	0.04555	-0.00686			1.762	0.02777
1.763	0.0391	-0.01008			1.763	0.02681
1.764	0.06167	-0.01008			1.764	0.02745
1.765	0.04877	-0.01653			1.765	0.0281
1.766	0.03588	-0.0262			1.766	0.02874
1.767	0.0391	-0.02298			1.767	0.02745
1.768	0.02943	-0.01331			1.768	0.02777
1.769	0.04877	-0.02298			1.769	0.02777
1.77	0.04232	-0.01976			1.77	0.02777
1.771	0.03588	-0.02943			1.771	0.02906
1.772	0.0391	-0.01331			1.772	0.02713
1.773	0.03265	-0.01008			1.773	0.0281
1.774	0.04555	-0.0262			1.774	0.02874
1.775	0.04877	-0.02298			1.775	0.02939
1.776	0.0262	-0.0262			1.776	0.02971
1.777	0.052	-0.02298			1.777	0.02777
1.778	0.04555	-0.01976			1.778	0.02939
1.779	0.04877	-0.01653			1.779	0.02874
1.78	0.04232	-0.0262			1.78	0.02939
1.781	0.05522	-0.01976			1.781	0.02842
1.782	0.03588	-0.01976			1.782	0.02745
1.783	0.03265	-0.01331			1.783	0.02874
1.784	0.04877	-0.0262			1.784	0.02971
1.785	0.0391	-0.0262			1.785	0.03035
1.786	0.0391	-0.03265			1.786	0.02874
1.787	0.0391	-0.0262			1.787	0.02971
1.788	0.03265	-0.0262			1.788	0.02971
1.789	0.03588	-0.02943			1.789	0.03035
1.79	0.0391	-0.02943			1.79	0.031
1.791	0.0391	-0.03265			1.791	0.02939
1.792	0.04555	-0.03265			1.792	0.02971
1.793	0.01653	-0.00686			1.793	0.031
1.794	0.0391	-0.02943			1.794	0.02971
1.795	0.0262	-0.02298			1.795	0.02939
1.796	0.01976	-0.02943			1.796	0.02874
1.797	0.0262	-0.02943			1.797	0.02939
1.798	0.01653	-0.02298			1.798	0.03003
1.799	0.0262	-0.02943			1.799	0.03035
1.8	0.0391	-0.0262			1.8	0.02842
1.801	0.0391	-0.01653			1.801	0.02906
1.802	0.04232	-0.03265			1.802	0.02842
1.803	0.0262	-0.02298			1.803	0.02971
1.804	0.03265	-0.02943			1.804	0.03035
1.805	0.03265	-0.01976			1.805	0.02906
1.806	0.0391	-0.03588			1.806	0.02971
1.807	0.052	-0.03588			1.807	0.02971
1.808	0.03265	-0.01653			1.808	0.031
1.809	0.02298	-0.02298			1.809	0.03196
1.81	0.01008	-0.0262			1.81	0.031
1.811	0.04877	-0.02298			1.811	0.03164
1.812	0.052	-0.0391			1.812	0.03196
1.813	0.03265	-0.01331			1.813	0.03325
1.814	0.04877	-0.02298			1.814	0.03164
1.815	0.03588	-0.02943			1.815	0.03196
1.816	0.04555	-0.01008			1.816	0.031
1.817	0.052	-0.03265			1.817	0.03196
1.818	0.0391	-0.00686			1.818	0.03325
1.819	0.01008	-0.01331			1.819	0.031
1.82	0.04232	-0.01653			1.82	0.03164
1.821	0.03588	-0.01653			1.821	0.03261
1.822	0.04555	-0.01976			1.822	0.03229
1.823	0.0391	-0.01008			1.823	0.03229
1.824	0.0391	-0.00364			1.824	0.03132
1.825	0.0391	-0.01653			1.825	0.03261
1.826	0.0391	-0.02298			1.826	0.03196
1.827	0.03588	-0.0262			1.827	0.03358
1.828	0.04232	-0.0262			1.828	0.03132
1.829	0.03265	-0.02298			1.829	0.03132
1.83	0.04555	-0.02298			1.83	0.03293
1.831	0.04555	-0.02298			1.831	0.03261
1.832	0.04232	-0.03265			1.832	0.03358
1.833	0.052	-0.0262			1.833	0.03261
1.834	0.03588	-0.0391			1.834	0.03229
1.835	0.03265	-0.03265			1.835	0.03358
1.836	0.04877	-0.02943			1.836	0.03293
1.837	0.04877	-0.02943			1.837	0.03293
1.838	0.04232	-0.02943			1.838	0.03229
1.839	0.03588	-0.01976			1.839	0.03293
1.84	0.05522	-0.01976			1.84	0.03293
1.841	0.0391	-0.02298			1.841	0.03325
1.842	0.04232	-0.0262			1.842	0.03293
1.843	0.04877	-0.02298			1.843	0.03261
1.844	0.02943	-0.04232			1.844	0.03293
1.845	0.052	-0.01331			1.845	0.03325
1.846	0.03265	-0.03265			1.846	0.03358
1.847	0.03588	-0.02943			1.847	0.03229
1.848	0.03588	-0.03588			1.848	0.03293
1.849	0.04232	-0.0391			1.849	0.03325
1.85	0.0262	-0.02298			1.85	0.0339
1.851	0.03588	-0.052			1.851	0.03422
1.852	0.04877	-0.02943			1.852	0.03229
1.853	0.02298	-0.03265			1.853	0.03358
1.854	0.03265	-0.01653			1.854	0.03325
1.855	0.0262	-0.02943			1.855	0.03358
1.856	0.04877	-0.03265			1.856	0.03358
1.857	0.0391	-0.0262			1.857	0.031
1.858	0.02298	-0.03588			1.858	0.03261
1.859	0.0391	-0.01653			1.859	0.03325
1.86	0.0262	-0.02943			1.86	0.03358
1.861	0.02943	-0.01653			1.861	0.03325
1.862	0.02943	-0.04555			1.862	0.03261
1.863	0.04555	-0.02943			1.863	0.03325
1.864	0.04555	-0.01331			1.864	0.03325
1.865	0.03265	-0.02298			1.865	0.03325
1.866	0.03588	-0.03265			1.866	0.03132
1.867	0.04555	-0.01653			1.867	0.03229
1.868	0.04555	-0.0391			1.868	0.03261
1.869	0.05522	-0.00686			1.869	0.03229
1.87	0.04877	-0.01653			1.87	0.03358
1.871	0.04555	-0.02298			1.871	0.03261
1.872	0.04555	-0.01008			1.872	0.03196
1.873	0.04555	-0.0262			1.873	0.0339
1.874	0.04877	-0.00364			1.874	0.0339
1.875	0.03265	-0.01008			1.875	0.03422
1.876	0.0391	-0.02298			1.876	0.03293
1.877	0.03588	-0.02298			1.877	0.03261
1.878	0.04877	-0.01653			1.878	0.03358
1.879	0.04555	-0.00364			1.879	0.0339
1.88	0.03265	-0.01976			1.88	0.0339
1.881	0.02943	-0.01653			1.881	0.03229
1.882	0.0391	-0.02943			1.882	0.03325
1.883	0.06167	-0.0391			1.883	0.03358
1.884	0.04877	-0.00364			1.884	0.03358
1.885	0.04232	-0.01976			1.885	0.03358
1.886	0.03588	-0.02943			1.886	0.03229
1.887	0.0391	-0.02298			1.887	0.03261
1.888	0.052	-0.04232			1.888	0.03325
1.889	0.04555	-0.01331			1.889	0.03358
1.89	0.05522	-0.01653			1.89	0.03293
1.891	0.02943	-0.02298			1.891	0.03293
1.892	0.0391	-0.02943			1.892	0.03325
1.893	0.052	-0.04877			1.893	0.03358
1.894	0.0391	-0.0262			1.894	0.03454
1.895	0.052	-0.01976			1.895	0.03261
1.896	0.0391	-0.0262			1.896	0.03261
1.897	0.0391	-0.0262			1.897	0.03261
1.898	0.04232	-0.02943			1.898	0.03358
1.899	0.06812	-0.01653			1.899	0.0339
1.9	0.052	-0.01976			1.9	0.03293
1.901	0.01008	-0.04232			1.901	0.03358
1.902	0.03588	-0.03588			1.902	0.03325
1.903	0.0391	-0.03588			1.903	0.03487
1.904	0.04232	0.00281			1.904	0.03293
1.905	0.04555	-0.0262			1.905	0.03358
1.906	0.052	-0.02943			1.906	0.03422
1.907	0.01653	-0.01976			1.907	0.03358
1.908	0.0391	-0.04555			1.908	0.0339
1.909	0.03588	-0.01976			1.909	0.03229
1.91	0.05522	-0.01976			1.91	0.03325
1.911	0.02298	-0.01976			1.911	0.03358
1.912	0.02943	-0.03588			1.912	0.03422
1.913	0.03265	-0.04232			1.913	0.03293
1.914	0.0391	-0.01653			1.914	0.03261
1.915	0.03265	-0.01653			1.915	0.03358
1.916	0.02943	-0.02943			1.916	0.03261
1.917	0.02943	-0.02298			1.917	0.03325
1.918	0.0391	-0.03265			1.918	0.03164
1.919	0.0391	-0.00686			1.919	0.03293
1.92	0.04877	-0.02298			1.92	0.03293
1.921	0.04877	-0.01976			1.921	0.03293
1.922	0.03265	-0.0262			1.922	0.03293
1.923	0.03588	-0.02943			1.923	0.03196
1.924	0.0391	-0.00686			1.924	0.03358
1.925	0.0391	-0.01331			1.925	0.03293
1.926	0.052	-0.01008			1.926	0.03454
1.927	0.03265	-0.02298			1.927	0.03261
1.928	0.05522	-0.04232			1.928	0.03325
1.929	0.04232	-0.00686			1.929	0.03422
1.93	0.04232	-0.00686			1.93	0.03325
1.931	0.03265	-0.02298			1.931	0.03487
1.932	0.02943	-0.01976			1.932	0.03261
1.933	0.04877	-0.01976			1.933	0.03293
1.934	0.0391	-0.01653			1.934	0.03358
1.935	0.04232	-0.01331			1.935	0.03358
1.936	0.04877	-0.01976			1.936	0.03293
1.937	0.0391	-0.02298			1.937	0.03293
1.938	0.03265	-0.01976			1.938	0.03293
1.939	0.04232	-0.01331			1.939	0.03358
1.94	0.04232	-0.01976			1.94	0.03422
1.941	0.052	-0.01653			1.941	0.03261
1.942	0.04555	-0.0262			1.942	0.03325
1.943	0.03265	-0.03588			1.943	0.03293
1.944	0.04555	-0.01331			1.944	0.03358
1.945	0.052	-0.02298			1.945	0.03454
1.946	0.04232	-0.03265			1.946	0.03261
1.947	0.052	-0.04877			1.947	0.03325
1.948	0.03265	-0.03265			1.948	0.03358
1.949	0.03588	-0.01653			1.949	0.03422
1.95	0.04555	-0.01976			1.95	0.03293
1.951	0.0391	-0.0262			1.951	0.03293
1.952	0.04877	-0.0262			1.952	0.0339
1.953	0.04555	-0.03588			1.953	0.03487
1.954	0.04232	-0.02298			1.954	0.03487
1.955	0.04232	-0.0262			1.955	0.03293
1.956	0.04555	-0.0262			1.956	0.0339
1.957	0.04877	-0.03265			1.957	0.03325
1.958	0.00686	-0.03588			1.958	0.03358
1.959	0.03265	-0.02298			1.959	0.0339
1.96	0.03588	-0.02298			1.96	0.03261
1.961	0.0391	-0.02943			1.961	0.03325
1.962	0.04555	-0.01976			1.962	0.03358
1.963	0.01653	-0.03588			1.963	0.0339
1.964	0.02298	-0.01976			1.964	0.03325
1.965	0.03588	-0.0262			1.965	0.03325
1.966	0.03265	-0.02298			1.966	0.03358
1.967	0.03265	-0.03265			1.967	0.03293
1.968	0.02298	-0.03588			1.968	0.03487
1.969	0.03265	-0.0262			1.969	0.03229
1.97	0.03265	-0.02298			1.97	0.03325
1.971	0.03588	-0.02298			1.971	0.0339
1.972	0.04232	-0.02943			1.972	0.03358
1.973	0.0391	-0.02943			1.973	0.0339
1.974	0.03588	-0.0262			1.974	0.03164
1.975	0.0391	-0.02298			1.975	0.03229
1.976	0.0391	-0.01976			1.976	0.03358
1.977	0.06167	-0.02943			1.977	0.03358
1.978	0.03265	-0.0391			1.978	0.03196
1.979	0.04555	-0.01008			1.979	0.03293
1.98	0.0391	-0.01653			1.98	0.03325
1.981	0.04232	-0.01331			1.981	0.0339
1.982	0.052	-0.01331			1.982	0.03454
1.983	0.03588	-0.0262			1.983	0.03196
1.984	0.03265	-0.00686			1.984	0.03358
1.985	0.04555	-0.01653			1.985	0.03422
1.986	0.04232	-0.01331			1.986	0.03358
1.987	0.04877	-0.01008			1.987	0.0339
1.988	0.0391	-0.01976			1.988	0.03261
1.989	0.04555	-0.000412			1.989	0.03293
1.99	0.0391	-0.01331			1.99	0.03293
1.991	0.04877	-0.01653			1.991	0.03422
1.992	0.03588	-0.01976			1.992	0.03293
1.993	0.04232	-0.02298			1.993	0.03325
1.994	0.02943	-0.01008			1.994	0.0339
1.995	0.0391	-0.02943			1.995	0.03293
1.996	0.04877	-0.03265			1.996	0.03422
[truncated: 28,004 more rows]

## Sheet: Figure 2
Figure 2a			Figure 2b				Figure 2c						Figure 2d			Figure 2e			Figure 2f
Voltage	Charge		Time	Voltage	Charge		Cb	Charge	Voltage (Initializing)	Voltage(Separation)			Time	Charge		Time	Charge		Time	Voltage (Cb=72 nF)	Voltage (Cb=56 nF)	Voltage (Cb=42 nF)	Voltage (Cb=29nF)	Voltage (Cb=15 nF)
V	μC		s	V	μC		nF	μC	V	V			s	μC		s	μC		s	V	V	V	V	V
0	0.03		0	245.784	7.10895		15	4.75	250	580			0	-0.03626		0	0.000541959		0	0	0	0	0	0
100	2.05		0.002	245.449	7.10895		29.2	6.4	250	450			0.001	-0.03313		0.001	0.000614126		5	41.9013	50.9805	58.4825	77.2413	97.8818
200	5.65		0.004	245.138	7.10895		43	7.25	250	410			0.002	-0.03001		0.002	0.000677348		10	79.1117	94.1321	106.637	131.963	158.231
250	7.2		0.006	244.849	7.10895		55	7.29	250	380			0.003	-0.03939		0.003	0.000729665		15	110.694	128.528	144.16	171.362	205.135
200	5.4		0.008	244.583	7.11521		70.2	7.32	250	350			0.004	-0.03313		0.004	0.000769456		20	136.022	155.733	172.928	205.133	244.535
100	2		0.01	244.338	7.10895								0.005	-0.03313		0.005	0.00079552		25	160.099	182.937	202.634	238.903	280.182
0	0.1		0.012	244.113	7.11521								0.006	-0.02688		0.006	0.000807111		30	182.3	207.952	231.089	269.547	312.389
-100	-2		0.014	243.907	7.11521								0.007	-0.03626		0.007	0.000803946		35	202.938	232.03	255.792	294.875	338.655
-200	-5.8		0.016	243.718	7.11833								0.008	-0.03626		0.008	0.000786165		40	221.074	251.104	276.742	316.764	348.661
-250	-7.5		0.018	243.545	7.11833								0.009	-0.03313		0.009	0.000754269		45	239.836	271.742	296.442	338.027
-200	-5.27		0.02	243.385	7.11833								0.01	-0.03313		0.01	0.000709036		50	257.347	289.565	315.516	347.408
-100	-1.77		0.022	243.236	7.12146								0.011	-0.03626		0.011	0.000651414		55	272.669	304.574	332.089
0	-0.07		0.024	243.097	7.12459								0.012	-0.03313		0.012	0.000582428		60	287.99	321.46	347.411
100	2.6		0.026	242.965	7.13084								0.013	-0.03626		0.013	0.00050309		65	302.374	335.531	354.915
200	6.17		0.028	242.839	7.12459								0.014	-0.03626		0.014	0.000414324		70	314.569	346.788
250	7.45		0.03	242.716	7.12459								0.015	-0.03313		0.015	0.000316928		75	326.452	352.104
200	5.6		0.032	242.595	7.12459								0.016	-0.03626		0.016	0.000211556		80	338.334
100	2		0.034	242.476	7.12772								0.017	-0.03626		0.017	9.87341e-05		85	342.712
0	0.07		0.036	242.357	7.12459								0.018	-0.03626		0.018	-2.10913e-05
-100	-2.2		0.038	242.238	7.12772								0.019	-0.03626		0.019	-0.000147494
-200	-5.95		0.04	242.12	7.13397								0.02	-0.03939		0.02	-0.000279988
-250	-7.5		0.042	242.002	7.1371								0.021	-0.03313		0.021	-0.000417945
-200	-6		0.044	241.887	7.13397								0.022	-0.03626		0.022	-0.000560527
-100	-2.2		0.046	241.774	7.1371								0.023	-0.03313		0.023	-0.000706623
0	-0.01		0.048	241.665	7.14022								0.024	-0.03626		0.024	-0.000854818
			0.05	241.562	7.13084								0.025	-0.03313		0.025	-0.001
			0.052	241.466	7.1371								0.026	-0.03313		0.026	-0.00115
			0.054	241.379	7.13397								0.027	-0.03626		0.027	-0.00129
			0.056	241.302	7.13397								0.028	-0.03626		0.028	-0.00143
			0.058	241.236	7.1371								0.029	-0.03626		0.029	-0.00156
			0.06	241.181	7.1371								0.03	-0.03626		0.03	-0.00168
			0.062	241.138	7.14022								0.031	-0.03313		0.031	-0.00178
			0.064	241.107	7.13397								0.032	-0.03313		0.032	-0.00187
			0.066	241.087	7.14022								0.033	-0.03626		0.033	-0.00195
			0.068	241.077	7.14335								0.034	-0.03313		0.034	-0.002
			0.07	241.076	7.1371								0.035	-0.03626		0.035	-0.00205
			0.072	241.081	7.14022								0.036	-0.03626		0.036	-0.00207
			0.074	241.091	7.14022								0.037	-0.03939		0.037	-0.00208
			0.076	241.104	7.14335								0.038	-0.03939		0.038	-0.00207
			0.078	241.117	7.14022								0.039	-0.03939		0.039	-0.00205
			0.08	241.128	7.1496								0.04	-0.03626		0.04	-0.00202
			0.082	241.135	7.14335								0.041	-0.03313		0.041	-0.00198
			0.084	241.137	7.14335								0.042	-0.03626		0.042	-0.00193
			0.086	241.132	7.14022								0.043	-0.03939		0.043	-0.00187
			0.088	241.119	7.14648								0.044	-0.03939		0.044	-0.0018
			0.09	241.099	7.14335								0.045	-0.03313		0.045	-0.00173
			0.092	241.07	7.14648								0.046	-0.03939		0.046	-0.00165
			0.094	241.033	7.14335								0.047	-0.03626		0.047	-0.00157
			0.096	240.99	7.14648								0.048	-0.03939		0.048	-0.00149
			0.098	240.942	7.14335								0.049	-0.04251		0.049	-0.00139
			0.1	240.889	7.14335								0.05	-0.03939		0.05	-0.0013
			0.102	240.834	7.1496								0.051	-0.03626		0.051	-0.0012
			0.104	240.779	7.1496								0.052	-0.03313		0.052	-0.00109
			0.106	240.726	7.15273								0.053	-0.03626		0.053	-0.000978775
			0.108	240.675	7.1496								0.054	-0.03939		0.054	-0.000864022
			0.11	240.63	7.14648								0.055	-0.03626		0.055	-0.00074648
			0.112	240.59	7.14335								0.056	-0.03626		0.056	-0.000627582
			0.114	240.556	7.14648								0.057	-0.03313		0.057	-0.000509101
			0.116	240.53	7.14335								0.058	-0.03939		0.058	-0.000393089
			0.118	240.511	7.1496								0.059	-0.03626		0.059	-0.000281791
			0.12	240.498	7.1496								0.06	-0.03313		0.06	-0.000177539
			0.122	240.491	7.15273								0.061	-0.03939		0.061	-8.26321e-05
			0.124	240.49	7.1496								0.062	-0.03313		0.062	7.81769e-07
			0.126	240.492	7.15586								0.063	-0.03626		0.063	7.08194e-05
			0.128	240.496	7.15273								0.064	-0.03626		0.064	0.000125957
			0.13	240.501	7.1496								0.065	-0.03313		0.065	0.000165101
			0.132	240.506	7.1496								0.066	-0.03626		0.066	0.000187633
			0.134	240.51	7.1496								0.067	-0.04251		0.067	0.000193419
			0.136	240.51	7.1496								0.068	-0.03939		0.068	0.00018279
			0.138	240.507	7.15273								0.069	-0.04251		0.069	0.000156494
			0.14	240.5	7.15273								0.07	-0.04251		0.07	0.000115626
			0.142	240.489	7.1496								0.071	-0.04251		0.071	6.15417e-05
			0.144	240.473	7.15273								0.072	-0.04251		0.072	-4.2407e-06
			0.146	240.454	7.15586								0.073	-0.03626		0.073	-8.01316e-05
			0.148	240.431	7.15273								0.074	-0.03939		0.074	-0.000164558
			0.15	240.407	7.15273								0.075	-0.03939		0.075	-0.000256034
			0.152	240.381	7.15273								0.076	-0.03626		0.076	-0.000353215
			0.154	240.355	7.15273								0.077	-0.03939		0.077	-0.000454923
			0.156	240.33	7.1496								0.078	-0.03313		0.078	-0.000560156
			0.158	240.308	7.15898								0.079	-0.03313		0.079	-0.000668069
			0.16	240.288	7.15586								0.08	-0.04251		0.08	-0.000777941
			0.162	240.272	7.15898								0.081	-0.03626		0.081	-0.000889131
			0.164	240.261	7.15586								0.082	-0.04251		0.082	-0.001
			0.166	240.254	7.15586								0.083	-0.03939		0.083	-0.00111
			0.168	240.252	7.15898								0.084	-0.03939		0.084	-0.00122
			0.17	240.255	7.15898								0.085	-0.03939		0.085	-0.00133
			0.172	240.261	7.15586								0.086	-0.03313		0.086	-0.00144
			0.174	240.272	7.15586								0.087	-0.03626		0.087	-0.00155
			0.176	240.284	7.15273								0.088	-0.03939		0.088	-0.00164
			0.178	240.299	7.15898								0.089	-0.03939		0.089	-0.00174
			0.18	240.315	7.15586								0.09	-0.03939		0.09	-0.00182
			0.182	240.33	7.15898								0.091	-0.03939		0.091	-0.0019
			0.184	240.345	7.15898								0.092	-0.03626		0.092	-0.00197
			0.186	240.358	7.16211								0.093	-0.03626		0.093	-0.00202
			0.188	240.368	7.15586								0.094	-0.03626		0.094	-0.00207
			0.19	240.375	7.15273								0.095	-0.03626		0.095	-0.0021
			0.192	240.379	7.15586								0.096	-0.03939		0.096	-0.00212
			0.194	240.379	7.15586								0.097	-0.03939		0.097	-0.00213
			0.196	240.376	7.15898								0.098	-0.03939		0.098	-0.00212
			0.198	240.37	7.15586								0.099	-0.04251		0.099	-0.0021
			0.2	240.361	7.16211								0.1	-0.03939		0.1	-0.00207
			0.202	240.35	7.16211								0.101	-0.03313		0.101	-0.00203
			0.204	240.336	7.16524								0.102	-0.04564		0.102	-0.00198
			0.206	240.322	7.16211								0.103	-0.03939		0.103	-0.00192
			0.208	240.307	7.15586								0.104	-0.03939		0.104	-0.00185
			0.21	240.292	7.15898								0.105	-0.03626		0.105	-0.00177
			0.212	240.278	7.1496								0.106	-0.03626		0.106	-0.00168
			0.214	240.264	7.16524								0.107	-0.03939		0.107	-0.00159
			0.216	240.252	7.16211								0.108	-0.03626		0.108	-0.00149
			0.218	240.241	7.15898								0.109	-0.04251		0.109	-0.00139
			0.22	240.232	7.16524								0.11	-0.04251		0.11	-0.00128
			0.222	240.225	7.17149								0.111	-0.03939		0.111	-0.00117
			0.224	240.218	7.16837								0.112	-0.03626		0.112	-0.00105
			0.226	240.212	7.16211								0.113	-0.04251		0.113	-0.000930989
			0.228	240.207	7.16524								0.114	-0.04251		0.114	-0.000809515
			0.23	240.203	7.16524								0.115	-0.04251		0.115	-0.000687413
			0.232	240.198	7.16524								0.116	-0.03939		0.116	-0.00056608
			0.234	240.192	7.16524								0.117	-0.03939		0.117	-0.00044709
			0.236	240.186	7.15586								0.118	-0.03626		0.118	-0.000332163
			0.238	240.179	7.16524								0.119	-0.03626		0.119	-0.000223114
			0.24	240.171	7.16837								0.12	-0.03626		0.12	-0.000121801
			0.242	240.163	7.17149								0.121	-0.03626		0.121	-3.0047e-05
			0.244	240.154	7.17149								0.122	-0.03939		0.122	5.04229e-05
			0.246	240.144	7.16837								0.123	-0.03626		0.123	0.000118057
			0.248	240.135	7.17149								0.124	-0.03939		0.124	0.000171536
			0.25	240.126	7.16524								0.125	-0.03939		0.125	0.000209831
			0.252	240.118	7.15586								0.126	-0.03939		0.126	0.000232232
			0.254	240.112	7.16837								0.127	-0.04251		0.127	0.000238376
			0.256	240.106	7.16524								0.128	-0.03626		0.128	0.000228245
			0.258	240.103	7.16524								0.129	-0.03939		0.129	0.00020215
			0.26	240.101	7.17149								0.13	-0.03626		0.13	0.000160707
			0.262	240.1	7.16524								0.131	-0.03626		0.131	0.000104786
			0.264	240.1	7.16837								0.132	-0.03626		0.132	3.54679e-05
			0.266	240.101	7.16837								0.133	-0.03626		0.133	-4.60123e-05
			0.268	240.102	7.17149								0.134	-0.04251		0.134	-0.00013832
			0.27	240.103	7.16837								0.135	-0.04251		0.135	-0.000240068
			0.272	240.102	7.16837								0.136	-0.03939		0.136	-0.000349859
			0.274	240.1	7.16837								0.137	-0.04251		0.137	-0.000466314
			0.276	240.096	7.16524								0.138	-0.03939		0.138	-0.000588093
			0.278	240.089	7.16837								0.139	-0.03626		0.139	-0.000713901
			0.28	240.08	7.17149								0.14	-0.04251		0.14	-0.00084249
			0.282	240.068	7.16837								0.141	-0.03313		0.141	-0.00097264
			0.284	240.055	7.17149								0.142	-0.03939		0.142	-0.0011
			0.286	240.041	7.17149								0.143	-0.03313		0.143	-0.00123
			0.288	240.026	7.17775								0.144	-0.03626		0.144	-0.00136
			0.29	240.013	7.17149								0.145	-0.03626		0.145	-0.00148
			0.292	240.002	7.16211								0.146	-0.03626		0.146	-0.0016
			0.294	239.995	7.17149								0.147	-0.03313		0.147	-0.00172
			0.296	239.992	7.16211								0.148	-0.03939		0.148	-0.00182
			0.298	239.995	7.17149								0.149	-0.04251		0.149	-0.00192
			0.3	240.003	7.17462								0.15	-0.03939		0.15	-0.00201
			0.302	240.018	7.17149								0.151	-0.03939		0.151	-0.00209
			0.304	240.038	7.17462								0.152	-0.03626		0.152	-0.00215
			0.306	240.063	7.16837								0.153	-0.03939		0.153	-0.0022
			0.308	240.092	7.16524								0.154	-0.03626		0.154	-0.00224
			0.31	240.122	7.16837								0.155	-0.03626		0.155	-0.00227
			0.312	240.152	7.17149								0.156	-0.03626		0.156	-0.00227
			0.314	240.18	7.16524								0.157	-0.03939		0.157	-0.00227
			0.316	240.204	7.16211								0.158	-0.04564		0.158	-0.00225
			0.318	240.22	7.16837								0.159	-0.03313		0.159	-0.00221
			0.32	240.228	7.17775								0.16	-0.03626		0.16	-0.00216
			0.322	240.225	7.17149								0.161	-0.03939		0.161	-0.0021
			0.324	240.212	7.17149								0.162	-0.03939		0.162	-0.00203
			0.326	240.188	7.17462								0.163	-0.03626		0.163	-0.00194
			0.328	240.153	7.17149								0.164	-0.03626		0.164	-0.00185
			0.33	240.11	7.16211								0.165	-0.03939		0.165	-0.00175
			0.332	240.06	7.16211								0.166	-0.03626		0.166	-0.00164
			0.334	240.007	7.16837								0.167	-0.03626		0.167	-0.00152
			0.336	239.952	7.16524								0.168	-0.03939		0.168	-0.0014
			0.338	239.9	7.17149								0.169	-0.03626		0.169	-0.00128
			0.34	239.853	7.17462								0.17	-0.03939		0.17	-0.00116
			0.342	239.813	7.17462								0.171	-0.03626		0.171	-0.00104
			0.344	239.783	7.16524								0.172	-0.03626		0.172	-0.000913145
			0.346	239.764	7.17462								0.173	-0.04251		0.173	-0.000792023
			0.348	239.756	7.17149								0.174	-0.03939		0.174	-0.00067388
			0.35	239.757	7.16524								0.175	-0.03626		0.175	-0.000559815
			0.352	239.765	7.16524								0.176	-0.04251		0.176	-0.000450903
			0.354	239.776	7.16211								0.177	-0.03939		0.177	-0.000348189
			0.356	239.788	7.15898								0.178	-0.03939		0.178	-0.000252685
			0.358	239.795	7.16837								0.179	-0.03939		0.179	-0.000165357
			0.36	239.793	7.16837								0.18	-0.03626		0.18	-8.71114e-05
			0.362	239.778	7.16837								0.181	-0.03626		0.181	-1.87839e-05
			0.364	239.749	7.16524								0.182	-0.03626		0.182	3.88788e-05
			0.366	239.705	7.16211								0.183	-0.03626		0.183	8.52317e-05
			0.368	239.649	7.15898								0.184	-0.03626		0.184	0.000119744
			0.37	239.586	7.15586								0.185	-0.03939		0.185	0.000142007
			0.372	239.526	7.15273								0.186	-0.03626		0.186	0.000151743
			0.374	239.48	7.1496								0.187	-0.03626		0.187	0.000148805
			0.376	239.467	7.14648								0.188	-0.04251		0.188	0.000133174
			0.378	239.507	7.14648								0.189	-0.03939		0.189	0.000104961
			0.38	239.626	7.14335								0.19	-0.03939		0.19	6.4395e-05
			0.382	239.851	7.14648								0.191	-0.03939		0.191	1.1819e-05
			0.384	240.214	7.1371								0.192	-0.03313		0.192	-5.2316e-05
			0.386	240.745	7.12146								0.193	-0.03939		0.193	-0.000127457
			0.388	241.479	7.07768								0.194	-0.03939		0.194	-0.000212954
			0.39	242.447	6.94635								0.195	-0.03626		0.195	-0.000308056
			0.392	243.679	6.73685								0.196	-0.03939		0.196	-0.000411917
			0.394	245.202	6.37413								0.197	-0.03939		0.197	-0.000523589
			0.396	247.04	5.90509								0.198	-0.03313		0.198	-0.000642019
			0.398	249.209	5.32973								0.199	-0.03626		0.199	-0.000766048
			0.4	251.721	4.90447								0.2	-0.03939		0.2	-0.000894408
			0.402	254.578	4.11023								0.201	-0.03939		0.201	-0.00103
			0.404	257.777	3.43482								0.202	-0.04251		0.202	-0.00116
			0.406	261.307	2.94702								0.203	-0.03939		0.203	-0.00129
			0.408	265.147	2.49674								0.204	-0.03626		0.204	-0.00142
			0.41	269.272	2.00581								0.205	-0.03939		0.205	-0.00155
			0.412	273.647	1.68999								0.206	-0.03939		0.206	-0.00167
			0.414	278.235	1.50863								0.207	-0.03313		0.207	-0.00179
			0.416	282.991	1.22408								0.208	-0.03939		0.208	-0.0019
			0.418	287.87	1.06461								0.209	-0.03939		0.209	-0.00199
			0.42	292.822	0.85197								0.21	-0.03626		0.21	-0.00208
			0.422	297.8	0.67061								0.211	-0.03939		0.211	-0.00215
			0.424	302.754	0.52365								0.212	-0.03626		0.212	-0.00222
			0.426	307.64	0.40795								0.213	-0.03626		0.213	-0.00226
			0.428	312.415	0.30163								0.214	-0.03626		0.214	-0.00229
			0.43	317.043	0.19845								0.215	-0.04251		0.215	-0.00231
			0.432	321.491	0.17968								0.216	-0.03939		0.216	-0.00231
			0.434	325.734	0.17343								0.217	-0.03939		0.217	-0.0023
			0.436	329.751	0.14529								0.218	-0.03626		0.218	-0.00227
			0.438	333.529	0.12653								0.219	-0.03626		0.219	-0.00223
			0.44	337.061	0.10151								0.22	-0.03626		0.22	-0.00218
			0.442	340.344	0.14216								0.221	-0.03939		0.221	-0.00211
			0.444	343.383	0.18281								0.222	-0.03939		0.222	-0.00203
			0.446	346.185	0.19845								0.223	-0.03626		0.223	-0.00194
			0.448	348.763	0.20783								0.224	-0.03626		0.224	-0.00184
			0.45	351.129	0.23597								0.225	-0.03313		0.225	-0.00174
			0.452	353.302	0.26724								0.226	-0.03939		0.226	-0.00162
			0.454	355.299	0.29851								0.227	-0.03939		0.227	-0.0015
			0.456	357.137	0.31101								0.228	-0.03626		0.228	-0.00138
			0.458	358.835	0.31414								0.229	-0.04251		0.229	-0.00125
			0.46	360.41	0.31414								0.23	-0.03939		0.23	-0.00112
			0.462	361.878	0.29851								0.231	-0.03939		0.231	-0.000988797
			0.464	363.252	0.27975								0.232	-0.03626		0.232	-0.000859244
			0.466	364.545	0.24222								0.233	-0.03939		0.233	-0.000732064
			0.468	365.768	0.18907								0.234	-0.03626		0.234	-0.000608744
			0.47	366.928	0.12653								0.235	-0.03939		0.235	-0.000490767
			0.472	368.032	0.06086								0.236	-0.04251		0.236	-0.000379587
			0.474	369.086	0.01083								0.237	-0.04564		0.237	-0.000276599
			0.476	370.093	0.0077								0.238	-0.04251		0.238	-0.000183106
			0.478	371.054	0.01396								0.239	-0.03939		0.239	-0.00010029
			0.48	371.973	0.01396								0.24	-0.03626		0.24	-2.91783e-05
			0.482	372.848	0.01708								0.241	-0.03313		0.241	2.93794e-05
			0.484	373.682	0.02021								0.242	-0.03939		0.242	7.47332e-05
			0.486	374.472	0.01708								0.243	-0.03939		0.243	0.000106446
			0.488	375.22	0.01708								0.244	-0.03313		0.244	0.000124298
			0.49	375.925	0.01708								0.245	-0.03626		0.245	0.000128284
			0.492	376.587	0.01083								0.246	-0.03939		0.246	0.000118603
			0.494	377.206	0.01708								0.247	-0.04251		0.247	9.56397e-05
			0.496	377.784	0.02021								0.248	-0.03626		0.248	5.99409e-05
			0.498	378.321	0.01396								0.249	-0.03939		0.249	1.21923e-05
			0.5	378.818	0.02021								0.25	-0.03939		0.25	-4.68094e-05
			0.502	379.278	0.01708								0.251	-0.03313		0.251	-0.000116181
			0.504	379.702	0.01396								0.252	-0.03939		0.252	-0.000194975
			0.506	380.092	0.01708								0.253	-0.03939		0.253	-0.000282197
			0.508	380.452	0.01396								0.254	-0.03626		0.254	-0.000376817
			0.51	380.783	0.0077								0.255	-0.03939		0.255	-0.000477775
			0.512	381.087	0.0077								0.256	-0.04564		0.256	-0.000583985
			0.514	381.369	0.00458								0.257	-0.03313		0.257	-0.000694328
			0.516	381.63	0.00458								0.258	-0.03939		0.258	-0.000807653
			0.518	381.873	0.00458								0.259	-0.03626		0.259	-0.000922768
			0.52	382.101	0.0077								0.26	-0.03939		0.26	-0.00104
			0.522	382.314	0.0077								0.261	-0.03626		0.261	-0.00115
			0.524	382.516	0.0077								0.262	-0.03626		0.262	-0.00127
			0.526	382.707	0.00458								0.263	-0.03626		0.263	-0.00138
			0.528	382.889	0.00458								0.264	-0.03939		0.264	-0.00148
			0.53	383.062	0.0077								0.265	-0.03939		0.265	-0.00158
			0.532	383.227	0.00458								0.266	-0.03313		0.266	-0.00167
			0.534	383.384	0.0077								0.267	-0.04251		0.267	-0.00175
			0.536	383.532	0.01083								0.268	-0.03939		0.268	-0.00183
			0.538	383.671	0.0077								0.269	-0.03939		0.269	-0.00189
			0.54	383.801	0.01396								0.27	-0.04251		0.27	-0.00194
			0.542	383.92	0.01396								0.271	-0.03626		0.271	-0.00198
			0.544	384.029	0.01708								0.272	-0.03313		0.272	-0.00201
			0.546	384.126	0.01708								0.273	-0.03626		0.273	-0.00203
			0.548	384.211	0.01708								0.274	-0.03939		0.274	-0.00203
			0.55	384.285	0.01083								0.275	-0.03626		0.275	-0.00203
			0.552	384.346	0.01708								0.276	-0.03313		0.276	-0.00201
			0.554	384.396	0.01708								0.277	-0.03939		0.277	-0.00198
			0.556	384.436	0.01396								0.278	-0.04251		0.278	-0.00194
			0.558	384.466	0.01708								0.279	-0.03939		0.279	-0.00189
			0.56	384.488	0.02021								0.28	-0.03939		0.28	-0.00184
			0.562	384.503	0.01396								0.281	-0.03626		0.281	-0.00177
			0.564	384.514	0.01396								0.282	-0.03939		0.282	-0.0017
			0.566	384.521	0.01708								0.283	-0.03626		0.283	-0.00162
			0.568	384.526	0.01396								0.284	-0.03626		0.284	-0.00154
			0.57	384.532	0.00458								0.285	-0.03939		0.285	-0.00145
			0.572	384.54	0.0077								0.286	-0.03313		0.286	-0.00135
			0.574	384.55	0.0077								0.287	-0.03313		0.287	-0.00125
			0.576	384.564	0.00458								0.288	-0.03626		0.288	-0.00114
			0.578	384.581	0.01083								0.289	-0.04251		0.289	-0.00103
			0.58	384.604	0.0077								0.29	-0.03939		0.29	-0.00092274
			0.582	384.63	0.0077								0.291	-0.03626		0.291	-0.000808672
			0.584	384.66	0.00458								0.292	-0.03939		0.292	-0.000693658
			0.586	384.694	0.01083								0.293	-0.03939		0.293	-0.000578932
			0.588	384.729	0.00458								0.294	-0.04251		0.294	-0.000465881
			0.59	384.765	0.00458								0.295	-0.03626		0.295	-0.000356026
			0.592	384.802	0.00145								0.296	-0.03939		0.296	-0.000250983
			0.594	384.837	0.00458								0.297	-0.03939		0.297	-0.000152419
			0.596	384.871	0.01083								0.298	-0.03626		0.298	-6.19934e-05
			0.598	384.903	0.01083								0.299	-0.03626		0.299	1.86954e-05
			0.6	384.931	0.01083								0.3	-0.03939		0.3	8.81697e-05
			0.602	384.956	0.01396								0.301	-0.03939		0.301	0.000145126
			0.604	384.978	0.0077								0.302	-0.03939		0.302	0.00018848
			0.606	384.997	0.01396								0.303	-0.03626		0.303	0.000217403
			0.608	385.013	0.01396								0.304	-0.03939		0.304	0.000231346
			0.61	385.028	0.01396								0.305	-0.03939		0.305	0.000230044
			0.612	385.041	0.01396								0.306	-0.03626		0.306	0.000213521
			0.614	385.053	0.01708								0.307	-0.03626		0.307	0.000182067
			0.616	385.066	0.01396								0.308	-0.03313		0.308	0.000136217
			0.618	385.079	0.01708								0.309	-0.03313		0.309	7.67169e-05
			0.62	385.094	0.01708								0.31	-0.03939		0.31	4.48929e-06
			0.622	385.111	0.02021								0.311	-0.03939		0.311	-7.94033e-05
			0.624	385.13	0.01083								0.312	-0.03939		0.312	-0.000173793
			0.626	385.151	0.01083								0.313	-0.04564		0.313	-0.000277433
			0.628	385.174	0.01396								0.314	-0.03939		0.314	-0.000389025
			0.63	385.199	0.00458								0.315	-0.04251		0.315	-0.000507229
			0.632	385.225	0.01396								0.316	-0.04251		0.316	-0.000630678
			0.634	385.252	0.01083								0.317	-0.03939		0.317	-0.000757975
			0.636	385.279	0.0077								0.318	-0.03939		0.318	-0.0008877
			0.638	385.305	0.00145								0.319	-0.03939		0.319	-0.00102
			0.64	385.33	0.0077								0.32	-0.03939		0.32	-0.00115
			0.642	385.352	0.00458								0.321	-0.03939		0.321	-0.00128
			0.644	385.372	0.0077								0.322	-0.03626		0.322	-0.0014
			0.646	385.388	0.01083								0.323	-0.03626		0.323	-0.00152
			0.648	385.401	0.00458								0.324	-0.03626		0.324	-0.00163
			0.65	385.409	0.00458								0.325	-0.04251		0.325	-0.00174
			0.652	385.413	0.0077								0.326	-0.03313		0.326	-0.00184
			0.654	385.411	0.0077								0.327	-0.03626		0.327	-0.00192
			0.656	385.405	0.0077								0.328	-0.03939		0.328	-0.00199
			0.658	385.395	0.01083								0.329	-0.04251		0.329	-0.00206
			0.66	385.38	0.01396								0.33	-0.04564		0.33	-0.0021
			0.662	385.36	0.01396								0.331	-0.03626		0.331	-0.00214
			0.664	385.337	0.01396								0.332	-0.03939		0.332	-0.00216
			0.666	385.31	0.02021								0.333	-0.03939		0.333	-0.00217
			0.668	385.281	0.01708								0.334	-0.03939		0.334	-0.00216
			0.67	385.249	0.02021								0.335	-0.03939		0.335	-0.00214
			0.672	385.216	0.01708								0.336	-0.03939		0.336	-0.00211
			0.674	385.182	0.01708								0.337	-0.03313		0.337	-0.00207
			0.676	385.148	0.01396								0.338	-0.03626		0.338	-0.00202
			0.678	385.115	0.01708								0.339	-0.03939		0.339	-0.00196
			0.68	385.084	0.02021								0.34	-0.04251		0.34	-0.00189
			0.682	385.055	0.01708								0.341	-0.03939		0.341	-0.00181
			0.684	385.031	0.01708								0.342	-0.03939		0.342	-0.00173
			0.686	385.01	0.01708								0.343	-0.03313		0.343	-0.00164
			0.688	384.995	0.0077								0.344	-0.03939		0.344	-0.00154
			0.69	384.986	0.0077								0.345	-0.03939		0.345	-0.00144
			0.692	384.982	0.01083								0.346	-0.04251		0.346	-0.00133
			0.694	384.985	0.01083								0.347	-0.03939		0.347	-0.00122
			0.696	384.994	0.0077								0.348	-0.03939		0.348	-0.0011
			0.698	385.009	0.00458								0.349	-0.03313		0.349	-0.000983502
			0.7	385.029	0.0077								0.35	-0.03313		0.35	-0.000862601
			0.702	385.053	0.01083								0.351	-0.03626		0.351	-0.000740629
			0.704	385.081	0.00458								0.352	-0.03939		0.352	-0.000618912
			0.706	385.112	0.0077								0.353	-0.03939		0.353	-0.000498974
			0.708	385.144	0.0077								0.354	-0.03939		0.354	-0.000382508
			0.71	385.176	0.00458								0.355	-0.03939		0.355	-0.00027133
			0.712	385.206	0.0077								0.356	-0.04251		0.356	-0.000167312
			0.714	385.233	0.0077								0.357	-0.03313		0.357	-7.23105e-05
			0.716	385.257	0.00458								0.358	-0.03939		0.358	1.19154e-05
			0.718	385.276	0.01396								0.359	-0.03313		0.359	8.37865e-05
			0.72	385.29	0.01396								0.36	-0.04251		0.36	0.000141976
			0.722	385.298	0.01396								0.361	-0.03939		0.361	0.000185471
			0.724	385.3	0.01708								0.362	-0.03626		0.362	0.000213617
			0.726	385.296	0.02334								0.363	-0.03626		0.363	0.000226138
			0.728	385.287	0.01396								0.364	-0.03626		0.364	0.000223139
			0.73	385.272	0.01708								0.365	-0.03626		0.365	0.000205077
			0.732	385.255	0.01708								0.366	-0.03939		0.366	0.000172723
			0.734	385.234	0.01708								0.367	-0.03939		0.367	0.000127094
			0.736	385.211	0.01708								0.368	-0.04564		0.368	6.93843e-05
			0.738	385.189	0.01083								0.369	-0.03626		0.369	8.86865e-07
			0.74	385.167	0.01396								0.37	-0.03939		0.37	-7.70834e-05
			0.742	385.146	0.01396								0.371	-0.03626		0.371	-0.000163255
			0.744	385.129	0.01396								0.372	-0.03939		0.372	-0.000256455
			0.746	385.115	0.01396								0.373	-0.03939		0.373	-0.000355638
			0.748	385.104	0.01083								0.374	-0.03313		0.374	-0.000459902
			0.75	385.098	0.01083								0.375	-0.03626		0.375	-0.000568479
			0.752	385.096	0.0077								0.376	-0.03939		0.376	-0.000680703
			0.754	385.097	0.0077								0.377	-0.03626		0.377	-0.000795961
			0.756	385.103	0.00458								0.378	-0.03313		0.378	-0.000913645
			0.758	385.11	0.00458								0.379	-0.03939		0.379	-0.00103
			0.76	385.12	0.01083								0.38	-0.04564		0.38	-0.00115
			0.762	385.131	0.00458								0.381	-0.03626		0.381	-0.00127
			0.764	385.142	0.00458								0.382	-0.03626		0.382	-0.00139
			0.766	385.152	0.01083								0.383	-0.03626		0.383	-0.00151
			0.768	385.161	0.00458								0.384	-0.03939		0.384	-0.00162
			0.77	385.168	0.00458								0.385	-0.04251		0.385	-0.00173
			0.772	385.172	0.01083								0.386	-0.03939		0.386	-0.00183
			0.774	385.172	0.01083								0.387	-0.04251		0.387	-0.00192
			0.776	385.168	0.0077								0.388	-0.04251		0.388	-0.00199
			0.778	385.161	0.0077								0.389	-0.03939		0.389	-0.00206
			0.78	385.15	0.01708								0.39	-0.04251		0.39	-0.0021
			0.782	385.135	0.01708								0.391	-0.04251		0.391	-0.00214
			0.784	385.116	0.01708								0.392	-0.03626		0.392	-0.00215
			0.786	385.094	0.02021								0.393	-0.03939		0.393	-0.00215
			0.788	385.07	0.01396								0.394	-0.03939		0.394	-0.00213
			0.79	385.043	0.01708								0.395	-0.03939		0.395	-0.00209
			0.792	385.014	0.01708								0.396	-0.03939		0.396	-0.00204
			0.794	384.984	0.01708								0.397	-0.03313		0.397	-0.00197
			0.796	384.953	0.01708								0.398	-0.03939		0.398	-0.00189
			0.798	384.922	0.01708								0.399	-0.03626		0.399	-0.0018
			0.8	384.893	0.01708								0.4	-0.03626		0.4	-0.0017
			0.802	384.864	0.01083								0.401	-0.03939		0.401	-0.00159
			0.804	384.838	0.01396								0.402	-0.03939		0.402	-0.00147
			0.806	384.814	0.01708								0.403	-0.04251		0.403	-0.00135
			0.808	384.794	0.01083								0.404	-0.03626		0.404	-0.00122
			0.81	384.778	0.00145								0.405	-0.03939		0.405	-0.00109
			0.812	384.766	0.01083								0.406	-0.03313		0.406	-0.000959754
			0.814	384.759	0.0077								0.407	-0.03313		0.407	-0.000826664
			0.816	384.759	0.00145								0.408	-0.03939		0.408	-0.00069242
			0.818	384.763	0.0077								0.409	-0.04564		0.409	-0.000557472
			0.82	384.774	0.00458								0.41	-0.03626		0.41	-0.000422301
			0.822	384.791	0.00458								0.411	-0.03626		0.411	-0.000287492
			0.824	384.814	0.0077								0.412	-0.03939		0.412	-0.000153789
			0.826	384.842	0.0077								0.413	-0.03626		0.413	-2.2138e-05
			0.828	384.875	0.01396								0.414	-0.04251		0.414	0.000106296
			0.83	384.913	0.0077								0.415	-0.03626		0.415	0.00023014
			0.832	384.954	0.0077								0.416	-0.03626		0.416	0.000347843
			0.834	384.997	0.0077								0.417	-0.03939		0.417	0.000457737
			0.836	385.042	0.0077								0.418	-0.03939		0.418	0.000558113
			0.838	385.087	0.01396								0.419	-0.03626		0.419	0.000647309
			0.84	385.132	0.01396								0.42	-0.03939		0.42	0.000723802
			0.842	385.175	0.01708								0.421	-0.04251		0.421	0.000786295
			0.844	385.215	0.01708								0.422	-0.03939		0.422	0.000833797
			0.846	385.251	0.01708								0.423	-0.03626		0.423	0.000865677
			0.848	385.284	0.01396								0.424	-0.03939		0.424	0.0008817
			0.85	385.312	0.01396								0.425	-0.03626		0.425	0.000882033
			0.852	385.335	0.01708								0.426	-0.03626		0.426	0.000867225
			0.854	385.354	0.02021								0.427	-0.03313		0.427	0.000838166
			0.856	385.367	0.01396								0.428	-0.03939		0.428	0.000796017
			0.858	385.376	0.01396								0.429	-0.04251		0.429	0.000742143
			0.86	385.381	0.01396								0.43	-0.04564		0.43	0.000678022
			0.862	385.382	0.01708								0.431	-0.03626		0.431	0.00060517
			0.864	385.38	0.01396								0.432	-0.03939		0.432	0.000525071
			0.866	385.375	0.01396								0.433	-0.03939		0.433	0.000439126
			0.868	385.368	0.01083								0.434	-0.03626		0.434	0.000348617
			0.87	385.359	0.0077								0.435	-0.03939		0.435	0.000254701
			0.872	385.348	0.01396								0.436	-0.03626		0.436	0.000158423
			0.874	385.335	0.00458								0.437	-0.03939		0.437	6.07493e-05
			0.876	385.32	-0.00168								0.438	-0.03626		0.438	-3.73867e-05
			0.878	385.304	0.0077								0.439	-0.03939		0.439	-0.00013503
			0.88	385.285	0.0077								0.44	-0.03626		0.44	-0.000231153
			0.882	385.264	0.00458								0.441	-0.03626		0.441	-0.000324606
			0.884	385.24	0.0077								0.442	-0.03939		0.442	-0.000414099
			0.886	385.213	0.01083								0.443	-0.03939		0.443	-0.000498184
			0.888	385.183	0.0077								0.444	-0.03626		0.444	-0.000575283
			0.89	385.151	0.0077								0.445	-0.03939		0.445	-0.000643724
			0.892	385.115	0.01083								0.446	-0.03313		0.446	-0.000701812
			0.894	385.076	0.01396								0.447	-0.03626		0.447	-0.000747907
			0.896	385.036	0.0077								0.448	-0.03626		0.448	-0.000780523
			0.898	384.994	0.01083								0.449	-0.03626		0.449	-0.000798414
			0.9	384.952	0.01708								0.45	-0.03626		0.45	-0.000800661
			0.902	384.91	0.01396								0.451	-0.03939		0.451	-0.000786735
			0.904	384.869	0.02021								0.452	-0.03939		0.452	-0.000756536
			0.906	384.831	0.02021								0.453	-0.04251		0.453	-0.000710395
			0.908	384.795	0.01708								0.454	-0.03939		0.454	-0.000649042
			0.91	384.764	0.01708								0.455	-0.04251		0.455	-0.000573546
			0.912	384.738	0.02021								0.456	-0.03626		0.456	-0.00048521
			0.914	384.718	0.01396								0.457	-0.03313		0.457	-0.000385465
			0.916	384.703	0.01396								0.458	-0.03626		0.458	-0.00027573
			0.918	384.693	0.01083								0.459	-0.04251		0.459	-0.000157294
			0.92	384.69	0.01708								0.46	-0.04251		0.46	-3.11966e-05
			0.922	384.691	0.01396								0.461	-0.03939		0.461	0.000101854
			0.924	384.697	0.0077								0.462	-0.03939		0.462	0.000241533
			0.926	384.707	0.01396								0.463	-0.03939		0.463	0.000387897
			0.928	384.72	0.01396								0.464	-0.03939		0.464	0.000541347
			0.93	384.735	0.0077								0.465	-0.03313		0.465	0.000702535
			0.932	384.752	0.01396								0.466	-0.03001		0.466	0.000872237
			0.934	384.769	0.00458								0.467	-0.03313		0.467	0.00105
			0.936	384.787	0.00458								0.468	-0.03626		0.468	0.00124
			0.938	384.805	0.00458								0.469	-0.03939		0.469	0.00144
			0.94	384.822	0.0077								0.47	-0.04251		0.47	0.00165
			0.942	384.838	0.0077								0.471	-0.03939		0.471	0.00186
			0.944	384.854	0.00458								0.472	-0.03939		0.472	0.00209
			0.946	384.87	0.01083								0.473	-0.03939		0.473	0.00232
			0.948	384.885	0.01083								0.474	-0.03626		0.474	0.00254
			0.95	384.901	0.0077								0.475	-0.03939		0.475	0.00277
			0.952	384.917	0.01083								0.476	-0.03626		0.476	0.00299
			0.954	384.934	0.01396								0.477	-0.04251		0.477	0.0032
			0.956	384.952	0.01708								0.478	-0.03626		0.478	0.0034
			0.958	384.97	0.0077								0.479	-0.03626		0.479	0.00358
			0.96	384.989	0.01396								0.48	-0.03626		0.48	0.00374
			0.962	385.008	0.01708								0.481	-0.03313		0.481	0.00388
			0.964	385.028	0.01708								0.482	-0.03939		0.482	0.00399
			0.966	385.047	0.01708								0.483	-0.03626		0.483	0.00409
			0.968	385.065	0.02021								0.484	-0.03626		0.484	0.00416
			0.97	385.082	0.02021								0.485	-0.03626		0.485	0.00422
			0.972	385.097	0.01708								0.486	-0.03626		0.486	0.00426
			0.974	385.11	0.01708								0.487	-0.03939		0.487	0.00429
			0.976	385.121	0.02021								0.488	-0.03626		0.488	0.00431
			0.978	385.129	0.02021								0.489	-0.03939		0.489	0.00433
			0.98	385.136	0.01708								0.49	-0.03626		0.49	0.00436
			0.982	385.14	0.01708								0.491	-0.03313		0.491	0.00438
			0.984	385.143	0.01083								0.492	-0.03626		0.492	0.00441
			0.986	385.144	0.01708								0.493	-0.03626		0.493	0.00444
			0.988	385.145	0.01083								0.494	-0.03626		0.494	0.00448
			0.99	385.145	0.00458								0.495	-0.04251		0.495	0.00452
			0.992	385.146	0.01083								0.496	-0.04251		0.496	0.00457
			0.994	385.146	0.01083								0.497	-0.03939		0.497	0.00461
			0.996	385.147	0.0077								0.498	-0.03313		0.498	0.00466
			0.998	385.147	0.00458								0.499	-0.03939		0.499	0.0047
			1	385.146	0.01083								0.5	-0.03626		0.5	0.00473
			1.002	385.144	0.01083								0.501	-0.03313		0.501	0.00477
			1.004	385.139	0.01396								0.502	-0.03626		0.502	0.0048
			1.006	385.131	0.01083								0.503	-0.03001		0.503	0.00482
			1.008	385.119	0.01396								0.504	-0.03626		0.504	0.00486
			1.01	385.102	0.01083								0.505	-0.03626		0.505	0.0049
			1.012	385.08	0.01396								0.506	-0.03626		0.506	0.00496
			1.014	385.052	0.01396								0.507	-0.03313		0.507	0.00504
			1.016	385.02	0.02021								0.508	-0.03939		0.508	0.00516
			1.018	384.985	0.01396								0.509	-0.03939		0.509	0.00531
			1.02	384.947	0.01708								0.51	-0.03626		0.51	0.0055
			1.022	384.909	0.01708								0.511	-0.03626		0.511	0.00574
			1.024	384.873	0.02334								0.512	-0.03313		0.512	0.00602
			1.026	384.843	0.02334								0.513	-0.03626		0.513	0.00635
			1.028	384.82	0.02334								0.514	-0.03626		0.514	0.00673
			1.03	384.807	0.02647								0.515	-0.03626		0.515	0.00714
			1.032	384.804	0.02021								0.516	-0.03626		0.516	0.00757
			1.034	384.813	0.02647								0.517	-0.03939		0.517	0.00803
			1.036	384.831	0.02334								0.518	-0.03626		0.518	0.0085
			1.038	384.857	0.02334								0.519	-0.03626		0.519	0.00896
			1.04	384.883	0.02647								0.52	-0.03626		0.52	0.00942
			1.042	384.904	0.02021								0.521	-0.03626		0.521	0.00987
			1.044	384.907	0.02334								0.522	-0.03313		0.522	0.0103
			1.046	384.879	0.02647								0.523	-0.03626		0.523	0.01072
			1.048	384.805	0.02334								0.524	-0.03001		0.524	0.01112
			1.05	384.666	0.02021								0.525	-0.03626		0.525	0.01151
			1.052	384.441	0.02959								0.526	-0.03939		0.526	0.01191
			1.054	384.107	0.02334								0.527	-0.03939		0.527	0.01233
			1.056	383.64	0.02334								0.528	-0.03939		0.528	0.01277
			1.058	383.016	0.02959								0.529	-0.03939		0.529	0.01326
			1.06	382.211	0.26098								0.53	-0.03626		0.53	0.01381
			1.062	381.2	0.65498								0.531	-0.03313		0.531	0.01443
			1.064	379.963	1.09275								0.532	-0.03626		0.532	0.01512
			1.066	378.481	1.41169								0.533	-0.03626		0.533	0.01588
			1.068	376.738	1.73377								0.534	-0.03313		0.534	0.01673
			1.07	374.723	2.05584								0.535	-0.03001		0.535	0.01763
			1.072	372.429	2.40918								0.536	-0.03626		0.536	0.01859
			1.074	369.854	2.78129								0.537	-0.03313		0.537	0.01958
			1.076	367.002	3.15652								0.538	-0.03626		0.538	0.02058
			1.078	363.881	3.58803								0.539	-0.03626		0.539	0.02157
			1.08	360.506	4.00079								0.54	-0.03626		0.54	0.02253
			1.082	356.895	4.1884								0.541	-0.03001		0.541	0.02345
			1.084	353.072	4.28221								0.542	-0.03001		0.542	0.02432
			1.086	349.065	4.6293								0.543	-0.03939		0.543	0.02514
			1.088	344.903	5.10772								0.544	-0.03313		0.544	0.02594
			1.09	340.62	5.56738								0.545	-0.02688		0.545	0.02673
			1.092	336.251	5.95512								0.546	-0.03313		0.546	0.02757
			1.094	331.83	6.21778								0.547	-0.03313		0.547	0.02852
			1.096	327.393	6.33973								0.548	-0.03001		0.548	0.02965
			1.098	322.972	6.4523								0.549	-0.03313		0.549	0.03106
			1.1	318.6	6.52735								0.55	-0.03313		0.55	0.03285
			1.102	314.307	6.58676								0.551	-0.03626		0.551	0.03513
			1.104	310.117	6.64304								0.552	-0.03001		0.552	0.038
			1.106	306.055	6.68682								0.553	-0.03313		0.553	0.04159
			1.108	302.14	6.72747								0.554	-0.03001		0.554	0.04599
			1.11	298.386	6.75561								0.555	-0.03626		0.555	0.05129
			1.112	294.806	6.78688								0.556	-0.03313		0.556	0.05755
			1.114	291.407	6.81189								0.557	-0.02688		0.557	0.06484
			1.116	288.193	6.82753								0.558	-0.02688		0.558	0.07316
			1.118	285.165	6.84629								0.559	-0.02688		0.559	0.08251
			1.12	282.322	6.86818								0.56	-0.02688		0.56	0.09284
			1.122	279.661	6.88382								0.561	-0.02688		0.561	0.1041
			1.124	277.174	6.89007								0.562	-0.03001		0.562	0.11617
			1.126	274.855	6.89945								0.563	-0.02688		0.563	0.12893
			1.128	272.696	6.9057								0.564	-0.02688		0.564	0.14224
			1.13	270.686	6.91508								0.565	-0.03001		0.565	0.15593
			1.132	268.818	6.92134								0.566	-0.02688		0.566	0.16983
			1.134	267.08	6.93072								0.567	-0.03001		0.567	0.18375
			1.136	265.464	6.93697								0.568	-0.03001		0.568	0.19753
			1.138	263.962	6.9401								0.569	-0.02688		0.569	0.21099
			1.14	262.563	6.95573								0.57	-0.02688		0.57	0.22399
			1.142	261.261	6.95886								0.571	-0.03001		0.571	0.23639
			1.144	260.049	6.96511								0.572	-0.02375		0.572	0.24809
			1.146	258.918	6.9745								0.573	-0.02375		0.573	0.25901
			1.148	257.863	6.97762								0.574	-0.02375		0.574	0.26911
			1.15	256.879	6.98075								0.575	-0.02688		0.575	0.27835
			1.152	255.959	6.99013								0.576	-0.02375		0.576	0.28675
			1.154	255.098	7.00264								0.577	-0.0175		0.577	0.29433
			1.156	254.293	6.99951								0.578	-0.02375		0.578	0.30115
			1.158	253.538	7.00264								0.579	-0.01437		0.579	0.30727
			1.16	252.831	7.00577								0.58	-0.02688		0.58	0.31278
			1.162	252.166	7.01515								0.581	-0.02062		0.581	0.31776
			1.164	251.54	7.00889								0.582	-0.02062		0.582	0.32229
			1.166	250.951	7.02453								0.583	-0.0175		0.583	0.32647
			1.168	250.396	7.0214								0.584	-0.0175		0.584	0.33037
			1.17	249.872	7.02453								0.585	-0.0175		0.585	0.33405
			1.172	249.376	7.03078								0.586	-0.01124		0.586	0.33758
			1.174	248.908	7.03078								0.587	-0.0175		0.587	0.34099
			1.176	248.465	7.03078								0.588	-0.01437		0.588	0.34431
			1.178	248.046	7.03391								0.589	-0.01124		0.589	0.34756
			1.18	247.651	7.03703								0.59	-0.01124		0.59	0.35073
			1.182	247.279	7.04642								0.591	-0.00812		0.591	0.35384
			1.184	246.929	7.04642								0.592	-0.01124		0.592	0.35685
			1.186	246.602	7.04954								0.593	-0.00812		0.593	0.35976
			1.188	246.296	7.04954								0.594	-0.00499		0.594	0.36254
			1.19	246.013	7.04329								0.595	-0.00186		0.595	0.36518
			1.192	245.751	7.04954								0.596	0.10758		0.596	0.36766
			1.194	245.511	7.0558								0.597	0.19513		0.597	0.36997
			1.196	245.292	7.04642								0.598	0.24829		0.598	0.37211
			1.198	245.093	7.0558								0.599	0.2952		0.599	0.37406
			1.2	244.914	7.05892								0.6	0.34835		0.6	0.37585
			1.202	244.752	7.05892								0.601	0.39838		0.601	0.37748
			1.204	244.607	7.0558								0.602	0.62665		0.602	0.37897
			1.206	244.477	7.05892								0.603	0.74547		0.603	0.38033
			1.208	244.361	7.05892								0.604	0.88619		0.604	0.38159
			1.21	244.255	7.05267								0.605	1.04566		0.605	0.38277
			1.212	244.157	7.06205								0.606	1.22702		0.606	0.38388
			1.214	244.067	7.05892								0.607	1.49281		0.607	0.38494
			1.216	243.981	7.05892								0.608	1.74296		0.608	0.38597
			1.218	243.897	7.05892								0.609	2.015		0.609	0.38697
			1.22	243.815	7.06518								0.61	2.36835		0.61	0.38796
			1.222	243.732	7.05892								0.611	2.65603		0.611	0.38892
			1.224	243.647	7.0683								0.612	2.9437		0.612	0.38987
			1.226	243.559	7.0683								0.613	3.21887		0.613	0.3908
			1.228	243.469	7.0683								0.614	3.52218		0.614	0.3917
			1.23	243.376	7.06518								0.615	3.82237		0.615	0.39256
			1.232	243.279	7.07143								0.616	4.18509		0.616	0.39337
			1.234	243.181	7.07143								0.617	4.58847		0.617	0.39414
			1.236	243.081	7.06518								0.618	4.89178		0.618	0.39486
			1.238	242.981	7.07143								0.619	5.13255		0.619	0.39551
			1.24	242.882	7.07768								0.62	5.30453		0.62	0.39612
			1.242	242.785	7.07456								0.621	5.40772		0.621	0.39666
			1.244	242.691	7.07768								0.622	5.49528		0.622	0.39716
			1.246	242.602	7.07456								0.623	5.56407		0.623	0.39762
			1.248	242.518	7.08081								0.624	5.62973		0.624	0.39805
			1.25	242.44	7.07456								0.625	5.70478		0.625	0.39845
			1.252	242.37	7.07456								0.626	5.78295		0.626	0.39883
			1.254	242.306	7.07768								0.627	5.87051		0.627	0.3992
			1.256	242.25	7.07456								0.628	5.95493		0.628	0.39957
			1.258	242.202	7.08081								0.629	6.04874		0.629	0.39994
			1.26	242.161	7.07143								0.63	6.13004		0.63	0.40032
			1.262	242.126	7.08081								0.631	6.20196		0.631	0.40071
			1.264	242.097	7.07768								0.632	6.27388		0.632	0.4011
			1.266	242.073	7.07768								0.633	6.32704		0.633	0.4015
			1.268	242.053	7.08394								0.634	6.38019		0.634	0.4019
			1.27	242.037	7.07143								0.635	6.43335		0.635	0.4023
			1.272	242.024	7.08081								0.636	6.48026		0.636	0.4027
			1.274	242.012	7.08706								0.637	6.53029		0.637	0.40308
			1.276	242.001	7.08081								0.638	6.58345		0.638	0.40345
			1.278	241.991	7.08394								0.639	6.62409		0.639	0.4038
			1.28	241.981	7.08706								0.64	6.66474		0.64	0.40414
			1.282	241.97	7.07768								0.641	6.69914		0.641	0.40445
			1.284	241.959	7.08706								0.642	6.73354		0.642	0.40475
			1.286	241.947	7.08081								0.643	6.76481		0.643	0.40503
			1.288	241.934	7.08706								0.644	6.7992		0.644	0.4053
			1.29	241.921	7.09019								0.645	6.82735		0.645	0.40556
			1.292	241.908	7.09019								0.646	6.84611		0.646	0.40581
			1.294	241.894	7.09332								0.647	6.87425		0.647	0.40605
			1.296	241.881	7.08394								0.648	6.88988		0.648	0.4063
			1.298	241.868	7.09019								0.649	6.92115		0.649	0.40654
			1.3	241.857	7.09645								0.65	6.93679		0.65	0.40678
			1.302	241.846	7.09019								0.651	6.95868		0.651	0.40701
			1.304	241.837	7.09019								0.652	6.97118		0.652	0.40725
			1.306	241.83	7.09019								0.653	6.99307		0.653	0.40748
			1.308	241.825	7.09019								0.654	7.01496		0.654	0.4077
			1.31	241.822	7.09332								0.655	7.02121		0.655	0.40791
			1.312	241.822	7.09019								0.656	7.03998		0.656	0.4081
			1.314	241.823	7.08394								0.657	7.04936		0.657	0.40828
			1.316	241.826	7.09019								0.658	7.06499		0.658	0.40843
			1.318	241.832	7.09645								0.659	7.08375		0.659	0.40857
			1.32	241.839	7.09957								0.66	7.10252		0.66	0.40867
			1.322	241.846	7.09019								0.661	7.11189		0.661	0.40876
			1.324	241.855	7.09332								0.662	7.1244		0.662	0.40881
			1.326	241.864	7.09645								0.663	7.13691		0.663	0.40885
			1.328	241.872	7.09645								0.664	7.14942		0.664	0.40886
			1.33	241.879	7.09332								0.665	7.16505		0.665	0.40886
			1.332	241.885	7.09019								0.666	7.18069		0.666	0.40885
			1.334	241.888	7.09645								0.667	7.18694		0.667	0.40882
			1.336	241.889	7.09332								0.668	7.19945		0.668	0.40878
			1.338	241.887	7.09645								0.669	7.21508		0.669	0.40873
			1.34	241.881	7.09957								0.67	7.22447		0.67	0.40869
			1.342	241.871	7.09332								0.671	7.22759		0.671	0.40864
			1.344	241.857	7.09957								0.672	7.2401		0.672	0.40858
			1.346	241.84	7.09957								0.673	7.24948		0.673	0.40853
			1.348	241.819	7.09645								0.674	7.26199		0.674	0.40848
			1.35	241.794	7.09957								0.675	7.26824		0.675	0.40842
			1.352	241.765	7.09957								0.676	7.27762		0.676	0.40836
			1.354	241.734	7.09332								0.677	7.287		0.677	0.40831
			1.356	241.699	7.1027								0.678	7.29638		0.678	0.40825
			1.358	241.662	7.1027								0.679	7.30577		0.679	0.40819
			1.36	241.623	7.10583								0.68	7.31202		0.68	0.40812
			1.362	241.581	7.09957								0.681	7.31827		0.681	0.40806
			1.364	241.538	7.10583								0.682	7.32453		0.682	0.408
			1.366	241.493	7.1027								0.683	7.33391		0.683	0.40795
			1.368	241.446	7.1027								0.684	7.33391		0.684	0.4079
			1.37	241.398	7.1027								0.685	7.34329		0.685	0.40786
			1.372	241.348	7.10583								0.686	7.34954		0.686	0.40784
			1.374	241.296	7.1027								0.687	7.35267		0.687	0.40782
			1.376	241.242	7.1027								0.688	7.34954		0.688	0.40782
			1.378	241.187	7.1027								0.689	7.35267		0.689	0.40784
			1.38	241.13	7.11521								0.69	7.35892		0.69	0.40788
			1.382	241.073	7.10895								0.691	7.36518		0.691	0.40793
			1.384	241.016	7.10583								0.692	7.37143		0.692	0.408
			1.386	240.958	7.1027								0.693	7.38081		0.693	0.40808
			1.388	240.903	7.10895								0.694	7.38394		0.694	0.40818
			1.39	240.849	7.10583								0.695	7.38081		0.695	0.40829
			1.392	240.799	7.09957								0.696	7.38706		0.696	0.40841
			1.394	240.754	7.10895								0.697	7.39645		0.697	0.40855
			1.396	240.714	7.10895								0.698	7.39645		0.698	0.40868
			1.398	240.681	7.10895								0.699	7.39957		0.699	0.40883
			1.4	240.655	7.10895								0.7	7.4027		0.7	0.40897
			1.402	240.638	7.11208								0.701	7.40583		0.701	0.40912
			1.404	240.63	7.11521								0.702	7.40895		0.702	0.40927
			1.406	240.63	7.11208								0.703	7.41521		0.703	0.40942
			1.408	240.638	7.11521								0.704	7.41521		0.704	0.40958
			1.41	240.653	7.10895								0.705	7.41521		0.705	0.40973
			1.412	240.675	7.11208								0.706	7.41833		0.706	0.40988
			1.414	240.703	7.11521								0.707	7.42146		0.707	0.41003
			1.416	240.734	7.11521								0.708	7.42146		0.708	0.41018
			1.418	240.767	7.11208								0.709	7.42459		0.709	0.41033
			1.42	240.8	7.11833								0.71	7.42772		0.71	0.41047
			1.422	240.832	7.11521								0.711	7.42772		0.711	0.41061
			1.424	240.861	7.11833								0.712	7.42772		0.712	0.41075
			1.426	240.887	7.11521								0.713	7.4371		0.713	0.41088
			1.428	240.908	7.11208								0.714	7.44335		0.714	0.411
			1.43	240.924	7.11521								0.715	7.44022		0.715	0.4111
			1.432	240.935	7.11833								0.716	7.44022		0.716	0.4112
			1.434	240.942	7.11521								0.717	7.44022		0.717	0.41127
			1.436	240.944	7.11521								0.718	7.4496		0.718	0.41133
			1.438	240.944	7.11833								0.719	7.4496		0.719	0.41138
			1.44	240.942	7.12146								0.72	7.45273		0.72	0.4114
			1.442	240.94	7.11208								0.721	7.45273		0.721	0.41141
			1.444	240.938	7.11833								0.722	7.45273		0.722	0.41139
			1.446	240.939	7.12146								0.723	7.45586		0.723	0.41136
			1.448	240.942	7.11521								0.724	7.45586		0.724	0.41131
			1.45	240.948	7.11521								0.725	7.45898		0.725	0.41125
			1.452	240.959	7.11208								0.726	7.45898		0.726	0.41117
			1.454	240.973	7.12459								0.727	7.46524		0.727	0.41108
			1.456	240.99	7.11833								0.728	7.45898		0.728	0.41099
			1.458	241.009	7.12146								0.729	7.46524		0.729	0.41088
			1.46	241.029	7.12459								0.73	7.46524		0.73	0.41077
			1.462	241.05	7.12146								0.731	7.46837		0.731	0.41066
			1.464	241.068	7.12459								0.732	7.46837		0.732	0.41055
			1.466	241.084	7.12772								0.733	7.46837		0.733	0.41043
			1.468	241.096	7.12459								0.734	7.46524		0.734	0.41032
			1.47	241.103	7.12146								0.735	7.47149		0.735	0.41021
			1.472	241.104	7.12146								0.736	7.47462		0.736	0.4101
			1.474	241.1	7.12459								0.737	7.47775		0.737	0.40999
			1.476	241.09	7.12459								0.738	7.47775		0.738	0.40989
			1.478	241.074	7.11833								0.739	7.48087		0.739	0.40979
			1.48	241.053	7.12146								0.74	7.48087		0.74	0.4097
			1.482	241.029	7.12772								0.741	7.48713		0.741	0.40961
			1.484	241.001	7.12772								0.742	7.484		0.742	0.40953
			1.486	240.972	7.12459								0.743	7.48713		0.743	0.40946
			1.488	240.941	7.12459								0.744	7.49025		0.744	0.4094
			1.49	240.91	7.12459								0.745	7.49025		0.745	0.40935
			1.492	240.879	7.13084								0.746	7.49025		0.746	0.40931
			1.494	240.848	7.12459								0.747	7.48713		0.747	0.40928
			1.496	240.818	7.12459								0.748	7.49025		0.748	0.40927
			1.498	240.787	7.12459								0.749	7.49025		0.749	0.40927
			1.5	240.756	7.13397								0.75	7.49338		0.75	0.40928
			1.502	240.724	7.13084								0.751	7.49651		0.751	0.4093
			1.504	240.69	7.12459								0.752	7.49338		0.752	0.40934
			1.506	240.655	7.13084								0.753	7.49651		0.753	0.4094
			1.508	240.618	7.12772								0.754	7.49963		0.754	0.40946
			1.51	240.581	7.12772								0.755	7.49963		0.755	0.40954
			1.512	240.543	7.12772								0.756	7.50276		0.756	0.40963
			1.514	240.506	7.13084								0.757	7.50901		0.757	0.40974
			1.516	240.472	7.12459								0.758	7.50901		0.758	0.40985
			1.518	240.443	7.12772								0.759	7.51214		0.759	0.40997
			1.52	240.42	7.12772								0.76	7.51214		0.76	0.41009
			1.522	240.407	7.12459								0.761	7.50589		0.761	0.41022
			1.524	240.405	7.12772								0.762	7.51527		0.762	0.41036
			1.526	240.414	7.12772								0.763	7.50901		0.763	0.4105
			1.528	240.436	7.13084								0.764	7.50589		0.764	0.41064
			1.53	240.47	7.12459								0.765	7.51214		0.765	0.41079
			1.532	240.515	7.12459								0.766	7.5184		0.766	0.41093
			1.534	240.567	7.12772								0.767	7.51214		0.767	0.41107
			1.536	240.623	7.12772								0.768	7.5184		0.768	0.4112
			1.538	240.678	7.12146								0.769	7.51214		0.769	0.41133
			1.54	240.727	7.13397								0.77	7.51527		0.77	0.41145
			1.542	240.765	7.12772								0.771	7.5184		0.771	0.41156
			1.544	240.787	7.12772								0.772	7.5184		0.772	0.41166
			1.546	240.788	7.12459								0.773	7.5184		0.773	0.41175
			1.548	240.768	7.12772								0.774	7.52152		0.774	0.41183
			1.55	240.726	7.12772								0.775	7.52152		0.775	0.41189
			1.552	240.664	7.13084								0.776	7.52465		0.776	0.41194
			1.554	240.591	7.12146								0.777	7.52465		0.777	0.41197
			1.556	240.517	7.12146								0.778	7.5309		0.778	0.41199
			1.558	240.456	7.12146								0.779	7.52778		0.779	0.41199
			1.56	240.429	7.12772								0.78	7.52465		0.78	0.41199
			1.562	240.459	7.12459								0.781	7.52778		0.781	0.41196
			1.564	240.574	7.13084								0.782	7.5309		0.782	0.41193
			1.566	240.805	7.12459								0.783	7.52778		0.783	0.41189
			1.568	241.185	7.12459								0.784	7.53403		0.784	0.41184
			1.57	241.749	7.09019								0.785	7.52778		0.785	0.41178
			1.572	242.531	7.01827								0.786	7.5309		0.786	0.41171
			1.574	243.566	6.84316								0.787	7.5309		0.787	0.41163
			1.576	244.883	6.54923								0.788	7.53403		0.788	0.41155
			1.578	246.51	6.2553								0.789	7.53716		0.789	0.41147
			1.58	248.468	5.90509								0.79	7.53716		0.79	0.41137
			1.582	250.774	5.28596								0.791	7.54028		0.791	0.41128
			1.584	253.435	4.65432								0.792	7.54028		0.792	0.41118
			1.586	256.451	3.93825								0.793	7.54028		0.793	0.41107
			1.588	259.815	3.17215								0.794	7.53716		0.794	0.41097
			1.59	263.512	2.45296								0.795	7.53716		0.795	0.41085
			1.592	267.516	1.99643								0.796	7.54028		0.796	0.41074
			1.594	271.797	1.80569								0.797	7.54028		0.797	0.41063
			1.596	276.317	1.49612								0.798	7.54028		0.798	0.41052
			1.598	281.033	1.19906								0.799	7.54654		0.799	0.41041
			1.6	285.9	0.96454								0.8	7.54967		0.8	0.41031
			1.602	290.867	0.78318								0.801	7.54967		0.801	0.41021
			1.604	295.886	0.6112								0.802	7.54654		0.802	0.41012
			1.606	300.907	0.46736								0.803	7.54654		0.803	0.41004
			1.608	305.882	0.34541								0.804	7.54341		0.804	0.40998
			1.61	310.769	0.2516								0.805	7.54654		0.805	0.40993
			1.612	315.529	0.17656								0.806	7.54341		0.806	0.4099
			1.614	320.127	0.10464								0.807	7.54341		0.807	0.40988
			1.616	324.536	0.0765								0.808	7.54654		0.808	0.40988
			1.618	328.734	0.0765								0.809	7.54967		0.809	0.4099
			1.62	332.707	0.0765								0.81	7.54654		0.81	0.40994
			1.622	336.445	0.05773								0.811	7.54967		0.811	0.40999
			1.624	339.946	0.03897								0.812	7.54967		0.812	0.41006
			1.626	343.21	0.03585								0.813	7.55905		0.813	0.41014
			1.628	346.245	0.03272								0.814	7.54967		0.814	0.41023
			1.63	349.059	0.02647								0.815	7.55279		0.815	0.41034
			1.632	351.665	0.02647								0.816	7.55905		0.816	0.41045
			1.634	354.077	0.02647								0.817	7.55279		0.817	0.41057
			1.636	356.309	0.02647								0.818	7.55279		0.818	0.41069
			1.638	358.377	0.01708								0.819	7.55279		0.819	0.41082
			1.64	360.295	0.02647								0.82	7.55279		0.82	0.41095
			1.642	362.077	0.02021								0.821	7.55592		0.821	0.41108
			1.644	363.735	0.02334								0.822	7.55592		0.822	0.41121
			1.646	365.28	0.02021								0.823	7.55905		0.823	0.41133
			1.648	366.721	0.02021								0.824	7.56217		0.824	0.41146
			1.65	368.067	0.01083								0.825	7.56217		0.825	0.41158
			1.652	369.324	0.01396								0.826	7.5653		0.826	0.4117
			1.654	370.498	0.01708								0.827	7.56217		0.827	0.41182
			1.656	371.593	0.01396								0.828	7.55905		0.828	0.41193
			1.658	372.614	0.01708								0.829	7.55905		0.829	0.41203
			1.66	373.564	0.02334								0.83	7.56217		0.83	0.41212
			1.662	374.446	0.02334								0.831	7.56843		0.831	0.41221
			1.664	375.265	0.02959								0.832	7.5653		0.832	0.41229
			1.666	376.023	0.02647								0.833	7.57155		0.833	0.41235
			1.668	376.724	0.02647								0.834	7.56843		0.834	0.41241
			1.67	377.372	0.02334								0.835	7.57155		0.835	0.41245
			1.672	377.97	0.02334								0.836	7.56843		0.836	0.41248
			1.674	378.523	0.02334								0.837	7.56843		0.837	0.4125
			1.676	379.033	0.02647								0.838	7.5653		0.838	0.41251
			1.678	379.505	0.02647								0.839	7.56843		0.839	0.4125
			1.68	379.942	0.03272								0.84	7.57155		0.84	0.41249
			1.682	380.346	0.02959								0.841	7.57155		0.841	0.41246
			1.684	380.72	0.02959								0.842	7.57468		0.842	0.41242
			1.686	381.065	0.02647								0.843	7.57468		0.843	0.41237
			1.688	381.384	0.02334								0.844	7.57155		0.844	0.41231
			1.69	381.677	0.02021								0.845	7.57155		0.845	0.41224
			1.692	381.946	0.02647								0.846	7.57155		0.846	0.41217
			1.694	382.191	0.02021								0.847	7.57781		0.847	0.41209
			1.696	382.413	0.01708								0.848	7.57781		0.848	0.412
			1.698	382.612	0.01708								0.849	7.57781		0.849	0.4119
			1.7	382.79	0.02021								0.85	7.57155		0.85	0.41181
			1.702	382.947	0.01708								0.851	7.58093		0.851	0.4117
			1.704	383.084	0.01708								0.852	7.57155		0.852	0.41159
			1.706	383.204	0.01708								0.853	7.57781		0.853	0.41148
			1.708	383.308	0.01708								0.854	7.58093		0.854	0.41136
			1.71	383.398	0.01396								0.855	7.58093		0.855	0.41125
			1.712	383.476	0.01083								0.856	7.57781		0.856	0.41113
			1.714	383.544	0.02021								0.857	7.58093		0.857	0.41101
			1.716	383.605	0.01708								0.858	7.58093		0.858	0.4109
			1.718	383.661	0.01396								0.859	7.58093		0.859	0.41079
			1.72	383.714	0.02021								0.86	7.59032		0.86	0.41069
			1.722	383.766	0.02021								0.861	7.58093		0.861	0.4106
			1.724	383.819	0.01708								0.862	7.59032		0.862	0.41052
			1.726	383.872	0.02334								0.863	7.58719		0.863	0.41046
			1.728	383.927	0.02334								0.864	7.58719		0.864	0.41041
			1.73	383.984	0.02021								0.865	7.58719		0.865	0.41037
			1.732	384.043	0.02021								0.866	7.59032		0.866	0.41036
			1.734	384.103	0.02334								0.867	7.59032		0.867	0.41036
			1.736	384.163	0.02334								0.868	7.58719		0.868	0.41038
			1.738	384.222	0.02647								0.869	7.58406		0.869	0.41042
			1.74	384.279	0.02959								0.87	7.59032		0.87	0.41047
			1.742	384.334	0.02959								0.871	7.59344		0.871	0.41053
			1.744	384.384	0.02959								0.872	7.59344		0.872	0.41061
			1.746	384.428	0.02959								0.873	7.59032		0.873	0.4107
			1.748	384.468	0.02959								0.874	7.59032		0.874	0.41079
			1.75	384.501	0.01396								0.875	7.59344		0.875	0.4109
			1.752	384.528	0.02021								0.876	7.59344		0.876	0.41101
			1.754	384.548	0.01708								0.877	7.59657		0.877	0.41112
			1.756	384.563	0.02334								0.878	7.59657		0.878	0.41123
			1.758	384.572	0.01396								0.879	7.59344		0.879	0.41135
			1.76	384.577	0.02021								0.88	7.59657		0.88	0.41146
			1.762	384.579	0.02021								0.881	7.59032		0.881	0.41158
			1.764	384.577	0.01396								0.882	7.59344		0.882	0.4117
			1.766	384.574	0.01708								0.883	7.59657		0.883	0.41182
			1.768	384.57	0.01708								0.884	7.59657		0.884	0.41194
			1.77	384.565	0.01083								0.885	7.60282		0.885	0.41206
			1.772	384.561	0.01083								0.886	7.60282		0.886	0.41217
			1.774	384.558	0.01083								0.887	7.60282		0.887	0.41228
			1.776	384.555	0.01396								0.888	7.60282		0.888	0.41239
			1.778	384.554	0.01396								0.889	7.5997		0.889	0.4125
			1.78	384.554	0.01708								0.89	7.59657		0.89	0.41259
			1.782	384.554	0.02021								0.891	7.59657		0.891	0.41268
			1.784	384.556	0.02334								0.892	7.60282		0.892	0.41275
			1.786	384.557	0.02647								0.893	7.60282		0.893	0.41282
			1.788	384.56	0.02334								0.894	7.60282		0.894	0.41287
			1.79	384.562	0.01708								0.895	7.5997		0.895	0.4129
			1.792	384.564	0.02334								0.896	7.5997		0.896	0.41292
			1.794	384.566	0.02334								0.897	7.60595		0.897	0.41293
			1.796	384.567	0.02334								0.898	7.60282		0.898	0.41292
			1.798	384.569	0.02647								0.899	7.60908		0.899	0.4129
			1.8	384.571	0.03272								0.9	7.60595		0.9	0.41286
			1.802	384.575	0.02959								0.901	7.60282		0.901	0.41282
			1.804	384.579	0.02647								0.902	7.60595		0.902	0.41276
			1.806	384.585	0.02647								0.903	7.60282		0.903	0.4127
			1.808	384.593	0.02334								0.904	7.61533		0.904	0.41263
			1.81	384.604	0.02021								0.905	7.6122		0.905	0.41255
			1.812	384.618	0.01708								0.906	7.60908		0.906	0.41247
			1.814	384.635	0.01708								0.907	7.6122		0.907	0.41239
			1.816	384.655	0.01708								0.908	7.6122		0.908	0.4123
			1.818	384.679	0.01083								0.909	7.6122		0.909	0.41221
			1.82	384.706	0.02021								0.91	7.60908		0.91	0.41212
			1.822	384.735	0.02334								0.911	7.61846		0.911	0.41202
			1.824	384.766	0.02021								0.912	7.60595		0.912	0.41192
			1.826	384.798	0.01396								0.913	7.60908		0.913	0.41181
			1.828	384.831	0.01708								0.914	7.6122		0.914	0.41169
			1.83	384.862	0.01083								0.915	7.6122		0.915	0.41158
			1.832	384.891	0.01396								0.916	7.6122		0.916	0.41146
			1.834	384.916	0.01708								0.917	7.61533		0.917	0.41133
			1.836	384.937	0.01396								0.918	7.61533		0.918	0.41121
			1.838	384.952	0.01708								0.919	7.61846		0.919	0.4111
			1.84	384.961	0.02021								0.92	7.61846		0.92	0.41099
			1.842	384.962	0.01396								0.921	7.62158		0.921	0.41089
			1.844	384.957	0.02334								0.922	7.61846		0.922	0.4108
			1.846	384.943	0.02959								0.923	7.6122		0.923	0.41073
			1.848	384.923	0.02647								0.924	7.61846		0.924	0.41068
			1.85	384.896	0.02021								0.925	7.62471		0.925	0.41065
			1.852	384.863	0.02647								0.926	7.62158		0.926	0.41063
			1.854	384.826	0.02021								0.927	7.62471		0.927	0.41064
			1.856	384.785	0.02334								0.928	7.61846		0.928	0.41066
			1.858	384.744	0.02334								0.929	7.61533		0.929	0.41071
			1.86	384.702	0.02959								0.93	7.62471		0.93	0.41077
			1.862	384.663	0.02959								0.931	7.61846		0.931	0.41084
			1.864	384.628	0.02647								0.932	7.62158		0.932	0.41092
			1.866	384.598	0.02959								0.933	7.62158		0.933	0.41101
			1.868	384.575	0.02334								0.934	7.62471		0.934	0.4111
			1.87	384.561	0.02021								0.935	7.62471		0.935	0.41119
			1.872	384.555	0.02334								0.936	7.62471		0.936	0.41129
			1.874	384.559	0.01708								0.937	7.63096		0.937	0.41138
			1.876	384.572	0.01708								0.938	7.62784		0.938	0.41147
			1.878	384.595	0.01708								0.939	7.63409		0.939	0.41157
			1.88	384.625	0.01708								0.94	7.64347		0.94	0.41166
			1.882	384.664	0.02021								0.941	7.63096		0.941	0.41176
			1.884	384.708	0.01708								0.942	7.63409		0.942	0.41185
			1.886	384.756	0.01708								0.943	7.63409		0.943	0.41195
			1.888	384.807	0.01396								0.944	7.63409		0.944	0.41206
			1.89	384.858	0.01396								0.945	7.63722		0.945	0.41217
			1.892	384.909	0.01396								0.946	7.64035		0.946	0.41228
			1.894	384.956	0.01708								0.947	7.6466		0.947	0.4124
			1.896	385	0.01708								0.948	7.64035		0.948	0.41251
			1.898	385.037	0.02021								0.949	7.63722		0.949	0.41262
			1.9	385.068	0.01708								0.95	7.64035		0.95	0.41272
			1.902	385.091	0.02334								0.951	7.64347		0.951	0.4128
			1.904	385.107	0.02021								0.952	7.63409		0.952	0.41287
			1.906	385.114	0.02647								0.953	7.64347		0.953	0.41292
			1.908	385.115	0.02334								0.954	7.6466		0.954	0.41294
			1.91	385.108	0.02021								0.955	7.64347		0.955	0.41294
			1.912	385.095	0.02647								0.956	7.64035		0.956	0.41291
			1.914	385.078	0.02334								0.957	7.64347		0.957	0.41285
			1.916	385.056	0.02647								0.958	7.6466		0.958	0.41277
			1.918	385.031	0.02647								0.959	7.64973		0.959	0.41266
			1.92	385.005	0.02959								0.96	7.64347		0.96	0.41254
			1.922	384.978	0.02334								0.961	7.64973		0.961	0.4124
			1.924	384.951	0.02647								0.962	7.65285		0.962	0.41225
			1.926	384.925	0.02959								0.963	7.64973		0.963	0.41209
			1.928	384.9	0.02021								0.964	7.64973		0.964	0.41193
			1.93	384.876	0.01708								0.965	7.64973		0.965	0.41176
			1.932	384.854	0.02334								0.966	7.65285		0.966	0.41159
			1.934	384.833	0.01396								0.967	7.64973		0.967	0.41141
			1.936	384.813	0.01708								0.968	7.64973		0.968	0.41123
			1.938	384.794	0.01708								0.969	7.6466		0.969	0.41103
			1.94	384.774	0.01708								0.97	7.64973		0.97	0.41081
			1.942	384.754	0.01708								0.971	7.64973		0.971	0.41058
			1.944	384.732	0.01396								0.972	7.65598		0.972	0.41031
			1.946	384.709	0.01708								0.973	7.64973		0.973	0.41002
			1.948	384.683	0.01396								0.974	7.65598		0.974	0.40969
			1.95	384.655	0.01396								0.975	7.65285		0.975	0.40932
			1.952	384.625	0.02021								0.976	7.65285		0.976	0.40892
			1.954	384.593	0.01396								0.977	7.64973		0.977	0.40849
			1.956	384.558	0.01396								0.978	7.65598		0.978	0.40803
			1.958	384.523	0.01708								0.979	7.65598		0.979	0.40757
			1.96	384.488	0.02334								0.98	7.65911		0.98	0.40709
			1.962	384.453	0.02021								0.981	7.65598		0.981	0.40662
			1.964	384.421	0.02334								0.982	7.65911		0.982	0.40617
			1.966	384.392	0.02334								0.983	7.66536		0.983	0.40574
			1.968	384.367	0.02647								0.984	7.66223		0.984	0.40534
			1.97	384.347	0.02334								0.985	7.65285		0.985	0.40497
			1.972	384.333	0.02334								0.986	7.65911		0.986	0.40464
			1.974	384.326	0.02647								0.987	7.66223		0.987	0.40434
			1.976	384.327	0.02334								0.988	7.65598		0.988	0.40406
			1.978	384.335	0.02334								0.989	7.65598		0.989	0.40379
			1.98	384.35	0.03272								0.99	7.65598		0.99	0.40352
			1.982	384.371	0.02647								0.991	7.65911		0.991	0.40322
			1.984	384.399	0.02959								0.992	7.66223		0.992	0.40287
			1.986	384.431	0.02334								0.993	7.66223		0.993	0.40247
			1.988	384.466	0.02647								0.994	7.66223		0.994	0.40199
			1.99	384.503	0.01708								0.995	7.66223		0.995	0.40142
			1.992	384.539	0.02334								0.996	7.65598		0.996	0.40075
			1.994	384.575	0.02334								0.997	7.65598		0.997	0.39998
			1.996	384.607	0.01396								0.998	7.66849		0.998	0.39912
			1.998	384.634	0.01708								0.999	7.66849		0.999	0.39818
			2	384.656	0.01396								1	7.65598		1	0.39717
			2.002	384.671	0.02021								1.001	7.66536		1.001	0.39612
			2.004	384.679	0.02021								1.002	7.66536		1.002	0.39504
			2.006	384.68	0.01396								1.003	7.66223		1.003	0.39396
			2.008	384.674	0.01708								1.004	7.66536		1.004	0.39288
			2.01	384.663	0.01396								1.005	7.66849		1.005	0.39182
			2.012	384.647	0.01396								1.006	7.66536		1.006	0.39077
			2.014	384.627	0.01396								1.007	7.66223		1.007	0.38971
			2.016	384.606	0.01396								1.008	7.66536		1.008	0.3886
			2.018	384.586	0.01708								1.009	7.66536		1.009	0.38738
			2.02	384.567	0.02334								1.01	7.66849		1.01	0.38598
			2.022	384.552	0.02959								1.011	7.66849		1.011	0.3843
			2.024	384.543	0.02647								1.012	7.67474		1.012	0.38223
			2.026	384.541	0.02334								1.013	7.67474		1.013	0.37965
			2.028	384.546	0.02334								1.014	7.66536		1.014	0.3764
			2.03	384.559	0.02334								1.015	7.67162		1.015	0.37236
			2.032	384.58	0.02334								1.016	7.66849		1.016	0.36738
			2.034	384.609	0.02647								1.017	7.67162		1.017	0.36133
			2.036	384.644	0.02647								1.018	7.66536		1.018	0.35409
			2.038	384.685	0.02959								1.019	7.66849		1.019	0.34558
			2.04	384.728	0.02959								1.02	7.66849		1.02	0.33572
			2.042	384.774	0.02647								1.021	7.67474		1.021	0.3245
			2.044	384.818	0.03272								1.022	7.67162		1.022	0.31192
			2.046	384.86	0.02334								1.023	7.67162		1.023	0.29803
			2.048	384.897	0.02647								1.024	7.67162		1.024	0.28292
			2.05	384.927	0.02021								1.025	7.67474		1.025	0.26674
			2.052	384.949	0.02021								1.026	7.67474		1.026	0.24965
			2.054	384.961	0.01708								1.027	7.67474		1.027	0.23186
			2.056	384.964	0.01708								1.028	7.66849		1.028	0.21359
			2.058	384.956	0.02021								1.029	7.66849		1.029	0.1951
			2.06	384.938	0.02021								1.03	7.67162		1.03	0.17664
			2.062	384.91	0.02021								1.031	7.67474		1.031	0.15848
			2.064	384.874	0.01083								1.032	7.67474		1.032	0.14085
			2.066	384.83	0.01708								1.033	7.67787		1.033	0.12399
			2.068	384.781	0.01708								1.034	7.67162		1.034	0.10811
			2.07	384.729	0.01396								1.035	7.67162		1.035	0.09337
			2.072	384.674	0.01083								1.036	7.67162		1.036	0.07992
			2.074	384.62	0.01396								1.037	7.67474		1.037	0.06783
			2.076	384.567	0.01396								1.038	7.67162		1.038	0.05716
			2.078	384.517	0.01708								1.039	7.67162		1.039	0.04792
			2.08	384.472	0.02021								1.04	7.67474		1.04	0.04007
			2.082	384.432	0.02334								1.041	7.67162		1.041	0.03355
			2.084	384.399	0.02334								1.042	7.67787		1.042	0.02826
			2.086	384.372	0.02334								1.043	7.67162		1.043	0.02408
			2.088	384.352	0.02959								1.044	7.67474		1.044	0.02087
			2.09	384.338	0.02647								1.045	7.67162		1.045	0.01848
			2.092	384.33	0.02647								1.046	7.681		1.046	0.01676
			2.094	384.328	0.02647								1.047	7.67162		1.047	0.01556
			2.096	384.331	0.02647								1.048	7.67162		1.048	0.01476
			2.098	384.338	0.02959								1.049	7.67162		1.049	0.01423
			2.1	384.348	0.02959								1.05	7.67474		1.05	0.01386
			2.102	384.361	0.02647								1.051	7.67474		1.051	0.01358
			2.104	384.376	0.02959								1.052	7.67162		1.052	0.01332
			2.106	384.392	0.03272								1.053	7.67162		1.053	0.01304
			2.108	384.408	0.02647								1.054	7.67162		1.054	0.01271
			2.11	384.425	0.01708								1.055	7.66849		1.055	0.01233
			2.112	384.44	0.01708								1.056	7.67787		1.056	0.01191
			2.114	384.455	0.01708								1.057	7.67787		1.057	0.01145
			2.116	384.468	0.02021								1.058	7.67162		1.058	0.01098
			2.118	384.479	0.01396								1.059	7.67787		1.059	0.01051
			2.12	384.489	0.01396								1.06	7.66849		1.06	0.01008
			2.122	384.496	0.01708								1.061	7.66849		1.061	0.00971
			2.124	384.5	0.01708								1.062	7.67787		1.062	0.00939
			2.126	384.502	0.02021								1.063	7.67474		1.063	0.00915
			2.128	384.502	0.01396								1.064	7.67474		1.064	0.00898
			2.13	384.498	0.01708								1.065	7.67787		1.065	0.00889
			2.132	384.492	0.01708								1.066	7.67474		1.066	0.00885
			2.134	384.484	0.01083								1.067	7.67474		1.067	0.00886
			2.136	384.473	0.01708								1.068	7.67162		1.068	0.00889
			2.138	384.46	0.01396								1.069	7.66849		1.069	0.00893
			2.14	384.445	0.02959								1.07	7.67162		1.07	0.00897
			2.142	384.43	0.02647								1.071	7.67162		1.071	0.00898
			2.144	384.413	0.02647								1.072	7.66849		1.072	0.00895
			2.146	384.396	0.02334								1.073	7.67162		1.073	0.00888
			2.148	384.38	0.02334								1.074	7.67162		1.074	0.00875
			2.15	384.363	0.02021								1.075	7.67162		1.075	0.00857
			2.152	384.348	0.02647								1.076	7.67162		1.076	0.00833
			2.154	384.335	0.02647								1.077	7.67162		1.077	0.00806
			2.156	384.323	0.02647								1.078	7.66536		1.078	0.00774
			2.158	384.313	0.02334								1.079	7.67162		1.079	0.0074
			2.16	384.305	0.03272								1.08	7.66223		1.08	0.00704
			2.162	384.3	0.02959								1.081	7.67162		1.081	0.00668
			2.164	384.298	0.02959								1.082	7.66536		1.082	0.00632
			2.166	384.298	0.02959								1.083	7.66536		1.083	0.00597
			2.168	384.301	0.02647								1.084	7.67162		1.084	0.00564
			2.17	384.307	0.02334								1.085	7.66849		1.085	0.00533
			2.172	384.316	0.02021								1.086	7.66536		1.086	0.00503
			2.174	384.327	0.01708								1.087	7.66536		1.087	0.00476
			2.176	384.34	0.02021								1.088	7.65911		1.088	0.00451
			2.178	384.355	0.01396								1.089	7.66536		1.089	0.00427
			2.18	384.373	0.02334								1.09	7.65911		1.09	0.00403
			2.182	384.391	0.01708								1.091	7.66223		1.091	0.00381
			2.184	384.41	0.02021								1.092	7.66223		1.092	0.00358
			2.186	384.43	0.02021								1.093	7.65911		1.093	0.00336
			2.188	384.448	0.01708								1.094	7.66223		1.094	0.00314
			2.19	384.465	0.02021								1.095	7.65911		1.095	0.00292
			2.192	384.479	0.02021								1.096	7.65911		1.096	0.0027
			2.194	384.49	0.02021								1.097	7.66849		1.097	0.00248
			2.196	384.497	0.01708								1.098	7.66223		1.098	0.00227
			2.198	384.499	0.02021								1.099	7.66223		1.099	0.00208
			2.2	384.496	0.02334								1.1	7.65598		1.1	0.00189
			2.202	384.488	0.02334								1.101	7.65598		1.101	0.00173
			2.204	384.475	0.02959								1.102	7.65598		1.102	0.00159
			2.206	384.459	0.02959								1.103	7.66223		1.103	0.00147
			2.208	384.44	0.03272								1.104	7.65911		1.104	0.00137
			2.21	384.421	0.03272								1.105	7.65285		1.105	0.0013
			2.212	384.402	0.03272								1.106	7.65285		1.106	0.00124
			2.214	384.385	0.03272								1.107	7.64973		1.107	0.0012
			2.216	384.373	0.03272								1.108	7.6466		1.108	0.00117
			2.218	384.366	0.03272								1.109	7.64973		1.109	0.00116
			2.22	384.365	0.03585								1.11	7.64973		1.11	0.00114
			2.222	384.369	0.03897								1.111	7.64973		1.111	0.00113
			2.224	384.375	0.03585								1.112	7.6466		1.112	0.00112
			2.226	384.379	0.03585								1.113	7.64035		1.113	0.0011
			2.228	384.373	0.03585								1.114	7.63409		1.114	0.00109
			2.23	384.35	0.02959								1.115	7.63096		1.115	0.00107
			2.232	384.296	0.02959								1.116	7.62471		1.116	0.00105
			2.234	384.197	0.03272								1.117	7.61846		1.117	0.00103
			2.236	384.033	0.02647								1.118	7.6122		1.118	0.00101
			2.238	383.785	0.03272								1.119	7.60908		1.119	0.001
			2.24	383.429	0.03585								1.12	7.5997		1.12	0.000998854
			2.242	382.94	0.0421								1.121	7.58406		1.121	0.00101
			2.244	382.29	0.60807								1.122	7.57155		1.122	0.00103
			2.246	381.454	0.80194								1.123	7.55592		1.123	0.00106
			2.248	380.404	1.00832								1.124	7.54654		1.124	0.00111
			2.25	379.114	1.22408								1.125	7.52152		1.125	0.00117
			2.252	377.562	1.4711								1.126	7.49651		1.126	0.00123
			2.254	375.726	1.72751								1.127	7.45898		1.127	0.0013
			2.256	373.591	2.02457								1.128	7.41521		1.128	0.00137
			2.258	371.146	2.32163								1.129	7.36518		1.129	0.00144
			2.26	368.385	2.64996								1.13	7.30577		1.13	0.0015
			2.262	365.311	3.00643								1.131	7.23072		1.131	0.00155
			2.264	361.929	3.41293								1.132	7.13378		1.132	0.00158
			2.266	358.254	3.8507								1.133	6.99933		1.133	0.0016
			2.268	354.307	4.48234								1.134	6.82735		1.134	0.00159
			2.27	350.114	5.13899								1.135	6.60221		1.135	0.00157
			2.272	345.707	5.73936								1.136	6.29577		1.136	0.00153
			2.274	341.123	6.24905								1.137	5.97057		1.137	0.00146
			2.276	336.403	6.5805								1.138	5.60784		1.138	0.00138
			2.278	331.588	6.77437								1.139	5.21698		1.139	0.00128
			2.28	326.723	6.86818								1.14	4.71667		1.14	0.00117
			2.282	321.852	6.9057								1.141	4.13819		1.141	0.00105
			2.284	317.018	6.93384								1.142	3.42525		1.142	0.000917429
			2.286	312.261	6.97137								1.143	2.73733		1.143	0.00078163
			2.288	307.619	6.99638								1.144	2.16823		1.144	0.00064186
			2.29	303.123	7.01515								1.145	1.60538		1.145	0.00049953
			2.292	298.802	7.03703								1.146	0.95185		1.146	0.000355576
			2.294	294.678	7.04329								1.147	0.52033		1.147	0.0002105
			2.296	290.77	7.0558								1.148	0.389		1.148	6.44587e-05
			2.298	287.087	7.07143								1.149	0.25142		1.149	-8.26071e-05
			2.3	283.636	7.08394								1.15	0.16699		1.15	-0.00023083
			2.302	280.418	7.09019								1.151	0.09194		1.151	-0.000380262
			2.304	277.43	7.09645								1.152	0.03253		1.152	-0.000530738
			2.306	274.664	7.1027								1.153	-0.02375		1.153	-0.000681762
			2.308	272.11	7.10583								1.154	-0.01437		1.154	-0.00083243
			2.31	269.756	7.10895								1.155	-0.02062		1.155	-0.000981406
			2.312	267.587	7.10895								1.156	-0.02062		1.156	-0.00113
			2.314	265.587	7.11208								1.157	-0.02062		1.157	-0.00127
			2.316	263.744	7.11521								1.158	-0.02375		1.158	-0.0014
			2.318	262.04	7.11833								1.159	-0.0175		1.159	-0.00152
			2.32	260.464	7.12146								1.16	-0.0175		1.16	-0.00163
			2.322	259.001	7.12459								1.161	-0.02688		1.161	-0.00172
			2.324	257.642	7.12772								1.162	-0.02062		1.162	-0.0018
			2.326	256.376	7.13084								1.163	-0.0175		1.163	-0.00186
			2.328	255.196	7.13397								1.164	-0.02688		1.164	-0.0019
			2.33	254.095	7.1371								1.165	-0.03001		1.165	-0.00192
			2.332	253.067	7.14022								1.166	-0.03001		1.166	-0.00192
			2.334	252.109	7.14022								1.167	-0.02062		1.167	-0.00191
			2.336	251.216	7.14335								1.168	-0.02688		1.168	-0.00187
			2.338	250.385	7.14335								1.169	-0.02688		1.169	-0.00183
			2.34	249.614	7.14648								1.17	-0.02375		1.17	-0.00177
			2.342	248.9	7.14335								1.171	-0.02688		1.171	-0.0017
			2.344	248.241	7.1496								1.172	-0.02688		1.172	-0.00162
			2.346	247.634	7.1496								1.173	-0.02375		1.173	-0.00153
			2.348	247.075	7.15273								1.174	-0.02375		1.174	-0.00144
			2.35	246.561	7.14648								1.175	-0.02688		1.175	-0.00134
			2.352	246.09	7.1496								1.176	-0.02688		1.176	-0.00125
			2.354	245.657	7.15586								1.177	-0.02688		1.177	-0.00115
			2.356	245.259	7.1496								1.178	-0.02688		1.178	-0.00104
			2.358	244.893	7.15273								1.179	-0.03001		1.179	-0.000942848
			2.36	244.554	7.15273								1.18	-0.02688		1.18	-0.000840265
			2.362	244.241	7.1496								1.181	-0.02688		1.181	-0.000737437
			2.364	243.949	7.1496								1.182	-0.03001		1.182	-0.000634802
			2.366	243.678	7.15273								1.183	-0.03001		1.183	-0.000532974
			2.368	243.425	7.16524								1.184	-0.03001		1.184	-0.000432794
			2.37	243.188	7.15586								1.185	-0.02375		1.185	-0.000335347
			2.372	242.966	7.15586								1.186	-0.02375		1.186	-0.000241959
			2.374	242.759	7.15586								1.187	-0.03001		1.187	-0.000154154
			2.376	242.565	7.15898								1.188	-0.03313		1.188	-7.35914e-05
			2.378	242.385	7.15898								1.189	-0.03313		1.189	-1.97936e-06
			2.38	242.218	7.16211								1.19	-0.02688		1.19	5.90222e-05
			2.382	242.064	7.15586								1.191	-0.03001		1.191	0.000107902
			2.384	241.922	7.16211								1.192	-0.03313		1.192	0.00014339
			2.386	241.792	7.16211								1.193	-0.03313		1.193	0.000164539
			2.388	241.674	7.16837								1.194	-0.03001		1.194	0.000170779
			2.39	241.567	7.15898								1.195	-0.03001		1.195	0.000161951
			2.392	241.47	7.15898								1.196	-0.03313		1.196	0.000138304
			2.394	241.382	7.15898								1.197	-0.03001		1.197	0.00010047
			2.396	241.302	7.15898								1.198	-0.03001		1.198	4.94107e-05
			2.398	241.229	7.16211								1.199	-0.03001		1.199	-1.3658e-05
			2.4	241.162	7.16837								1.2	-0.03313		1.2	-8.73505e-05
			2.402	241.099	7.16211								1.201	-0.03001		1.201	-0.000170205
			2.404	241.04	7.16837								1.202	-0.03313		1.202	-0.000260769
			2.406	240.984	7.16524								1.203	-0.02375		1.203	-0.000357682
			2.408	240.93	7.16524								1.204	-0.02688		1.204	-0.000459727
			2.41	240.877	7.15898								1.205	-0.03313		1.205	-0.000565874
			2.412	240.825	7.16837								1.206	-0.03626		1.206	-0.000675288
			2.414	240.774	7.16837								1.207	-0.03626		1.207	-0.000787317
			2.416	240.724	7.16837								1.208	-0.03939		1.208	-0.000901458
			2.418	240.674	7.16211								1.209	-0.03939		1.209	-0.00102
			2.42	240.625	7.16837								1.21	-0.03626		1.21	-0.00113
			2.422	240.578	7.17149								1.211	-0.03626		1.211	-0.00125
			2.424	240.532	7.16524								1.212	-0.03313		1.212	-0.00137
			2.426	240.487	7.17149								1.213	-0.03001		1.213	-0.00149
			2.428	240.445	7.16837								1.214	-0.02688		1.214	-0.00161
			2.43	240.404	7.17462								1.215	-0.03001		1.215	-0.00172
			2.432	240.366	7.16837								1.216	-0.03001		1.216	-0.00183
			2.434	240.33	7.17149								1.217	-0.03313		1.217	-0.00194
			2.436	240.297	7.16524								1.218	-0.03001		1.218	-0.00204
			2.438	240.265	7.16524								1.219	-0.02688		1.219	-0.00213
			2.44	240.235	7.17462								1.22	-0.03313		1.22	-0.00221
			2.442	240.206	7.17149								1.221	-0.03001		1.221	-0.00227
			2.444	240.179	7.17149								1.222	-0.03313		1.222	-0.00233
			2.446	240.152	7.17775								1.223	-0.03313		1.223	-0.00237
			2.448	240.126	7.18087								1.224	-0.03313		1.224	-0.00239
			2.45	240.1	7.17149								1.225	-0.03626		1.225	-0.0024
			2.452	240.073	7.17149								1.226	-0.02688		1.226	-0.00238
			2.454	240.046	7.17462								1.227	-0.03313		1.227	-0.00236
			2.456	240.018	7.17462								1.228	-0.03313		1.228	-0.00231
			2.458	239.989	7.17149								1.229	-0.03626		1.229	-0.00225
			2.46	239.958	7.17775								1.23	-0.03939		1.23	-0.00218
			2.462	239.926	7.17462								1.231	-0.03313		1.231	-0.00209
			2.464	239.893	7.18087								1.232	-0.03313		1.232	-0.00199
			2.466	239.858	7.17775								1.233	-0.03626		1.233	-0.00187
			2.468	239.821	7.17775								1.234	-0.03313		1.234	-0.00175
			2.47	239.783	7.18087								1.235	-0.03626		1.235	-0.00162
			2.472	239.745	7.17462								1.236	-0.03626		1.236	-0.00149
			2.474	239.705	7.18087								1.237	-0.03313		1.237	-0.00135
			2.476	239.665	7.18087								1.238	-0.03313		1.238	-0.0012
			2.478	239.625	7.17775								1.239	-0.03001		1.239	-0.00106
			2.48	239.586	7.184								1.24	-0.03626		1.24	-0.000916401
			2.482	239.548	7.184								1.241	-0.03626		1.241	-0.000773664
			2.484	239.511	7.17775								1.242	-0.03313		1.242	-0.000633829
			2.486	239.478	7.18087								1.243	-0.03313		1.243	-0.000498365
			2.488	239.447	7.184								1.244	-0.03001		1.244	-0.000368751
			2.49	239.42	7.18087								1.245	-0.03313		1.245	-0.000246463
			2.492	239.398	7.18087								1.246	-0.03001		1.246	-0.000132959
			2.494	239.381	7.18087								1.247	-0.03313		1.247	-2.96511e-05
			2.496	239.37	7.18087								1.248	-0.03313		1.248	6.2126e-05
			2.498	239.364	7.184								1.249	-0.03626		1.249	0.000141156
			2.5	239.365	7.18713								1.25	-0.03939		1.25	0.000206378
			2.502	239.372	7.19025								1.251	-0.03626		1.251	0.000256926
			2.504	239.385	7.184								1.252	-0.03939		1.252	0.000292159
			2.506	239.403	7.18713								1.253	-0.03626		1.253	0.000311682
			2.508	239.426	7.19025								1.254	-0.03313		1.254	0.000315363
			2.51	239.454	7.18713								1.255	-0.03313		1.255	0.000303329
			2.512	239.484	7.19025								1.256	-0.03626		1.256	0.000275953
			2.514	239.517	7.184								1.257	-0.03313		1.257	0.000233836
			2.516	239.55	7.18713								1.258	-0.02688		1.258	0.00017777
			2.518	239.583	7.18087								1.259	-0.03313		1.259	0.0001087
			2.52	239.614	7.18713								1.26	-0.03313		1.26	2.76875e-05
			2.522	239.643	7.184								1.261	-0.03939		1.261	-6.41332e-05
			2.524	239.668	7.184								1.262	-0.03626		1.262	-0.000165588
			2.526	239.688	7.19338								1.263	-0.03626		1.263	-0.000275489
			2.528	239.702	7.19025								1.264	-0.03313		1.264	-0.000392657
			2.53	239.71	7.18713								1.265	-0.03001		1.265	-0.000515922
			2.532	239.712	7.18713								1.266	-0.03001		1.266	-0.000644127
			2.534	239.707	7.19025								1.267	-0.03313		1.267	-0.000776113
			2.536	239.695	7.18713								1.268	-0.03626		1.268	-0.000910703
			2.538	239.677	7.18713								1.269	-0.03313		1.269	-0.00105
			2.54	239.653	7.19651								1.27	-0.03939		1.27	-0.00118
			2.542	239.624	7.19651								1.271	-0.03939		1.271	-0.00132
			2.544	239.591	7.19651								1.272	-0.04251		1.272	-0.00145
			2.546	239.554	7.19025								1.273	-0.03939		1.273	-0.00158
			2.548	239.515	7.19651								1.274	-0.03313		1.274	-0.0017
			2.55	239.473	7.19025								1.275	-0.03626		1.275	-0.00181
			2.552	239.431	7.19338								1.276	-0.03313		1.276	-0.00192
			2.554	239.39	7.19651								1.277	-0.03626		1.277	-0.00202
			2.556	239.349	7.19651								1.278	-0.03001		1.278	-0.0021
			2.558	239.31	7.19025								1.279	-0.03313		1.279	-0.00217
			2.56	239.274	7.19651								1.28	-0.03939		1.28	-0.00222
			2.562	239.24	7.19338								1.281	-0.03626		1.281	-0.00226
			2.564	239.21	7.19025								1.282	-0.03313		1.282	-0.00228
			2.566	239.185	7.19338								1.283	-0.03626		1.283	-0.00229
			2.568	239.163	7.19963								1.284	-0.03313		1.284	-0.00228
			2.57	239.146	7.19025								1.285	-0.03001		1.285	-0.00225
			2.572	239.134	7.19338								1.286	-0.03313		1.286	-0.00221
			2.574	239.126	7.19963								1.287	-0.03626		1.287	-0.00216
			2.576	239.123	7.19651								1.288	-0.03626		1.288	-0.00209
			2.578	239.125	7.19651								1.289	-0.03939		1.289	-0.00201
			2.58	239.13	7.19963								1.29	-0.03939		1.29	-0.00192
			2.582	239.14	7.19651								1.291	-0.03313		1.291	-0.00182
			2.584	239.154	7.19338								1.292	-0.03626		1.292	-0.00171
			2.586	239.17	7.19651								1.293	-0.03626		1.293	-0.0016
			2.588	239.189	7.19651								1.294	-0.03626		1.294	-0.00148
			2.59	239.21	7.19338								1.295	-0.03313		1.295	-0.00136
			2.592	239.232	7.19651								1.296	-0.03626		1.296	-0.00124
			2.594	239.254	7.19963								1.297	-0.03626		1.297	-0.00112
			2.596	239.276	7.19963								1.298	-0.03313		1.298	-0.000996951
			2.598	239.298	7.19963								1.299	-0.03626		1.299	-0.000876251
			2.6	239.318	7.20589								1.3	-0.03626		1.3	-0.00075747
			2.602	239.337	7.19963								1.301	-0.03626		1.301	-0.000641439
			2.604	239.353	7.19963								1.302	-0.03626		1.302	-0.000529002
			2.606	239.367	7.20589								1.303	-0.03313		1.303	-0.000421045
			2.608	239.379	7.19963								1.304	-0.03313		1.304	-0.000318504
			2.61	239.388	7.19963								1.305	-0.03001		1.305	-0.000222367
			2.612	239.396	7.20276								1.306	-0.03313		1.306	-0.000133673
			2.614	239.402	7.20589								1.307	-0.03626		1.307	-5.34821e-05
			2.616	239.408	7.19963								1.308	-0.03313		1.308	1.71441e-05
			2.618	239.412	7.20276								1.309	-0.03313		1.309	7.71822e-05
			2.62	239.417	7.20589								1.31	-0.03626		1.31	0.000125685
			2.622	239.422	7.19963								1.311	-0.03939		1.311	0.000161819
			2.624	239.428	7.20276								1.312	-0.03626		1.312	0.000184905
			2.626	239.436	7.20276								1.313	-0.03939		1.313	0.000194446
			2.628	239.444	7.20589								1.314	-0.03626		1.314	0.000190151
			2.63	239.453	7.20276								1.315	-0.03626		1.315	0.000171948
			2.632	239.462	7.20276								1.316	-0.03313		1.316	0.000139988
			2.634	239.472	7.20589								1.317	-0.03313		1.317	9.46395e-05
			2.636	239.48	7.20276								1.318	-0.03626		1.318	3.64695e-05
			2.638	239.486	7.19963								1.319	-0.03626		1.319	-3.37746e-05
			2.64	239.489	7.19963								1.32	-0.03313		1.32	-0.000115193
			2.642	239.489	7.20589								1.321	-0.03626		1.321	-0.000206763
			2.644	239.483	7.19651								1.322	-0.03626		1.322	-0.000307364
			2.646	239.472	7.20589								1.323	-0.03313		1.323	-0.000415803
			2.648	239.456	7.20589								1.324	-0.03626		1.324	-0.000530834
			2.65	239.433	7.20276								1.325	-0.03626		1.325	-0.000651177
			2.652	239.405	7.20589								1.326	-0.02375		1.326	-0.00077552
			2.654	239.372	7.20589								1.327	-0.03313		1.327	-0.000902529
			2.656	239.334	7.20589								1.328	-0.03626		1.328	-0.00103
			2.658	239.294	7.20902								1.329	-0.03001		1.329	-0.00116
			2.66	239.252	7.21214								1.33	-0.03626		1.33	-0.00129
			2.662	239.21	7.20589								1.331	-0.03626		1.331	-0.00141
			2.664	239.17	7.20902								1.332	-0.03626		1.332	-0.00153
			2.666	239.132	7.21527								1.333	-0.03313		1.333	-0.00164
			2.668	239.099	7.21214								1.334	-0.03626		1.334	-0.00175
			2.67	239.072	7.21214								1.335	-0.03626		1.335	-0.00185
			2.672	239.05	7.21214								1.336	-0.03313		1.336	-0.00194
			2.674	239.035	7.20902								1.337	-0.03001		1.337	-0.00201
			2.676	239.024	7.21527								1.338	-0.03313		1.338	-0.00208
			2.678	239.019	7.20902								1.339	-0.03313		1.339	-0.00213
			2.68	239.017	7.21214								1.34	-0.03626		1.34	-0.00217
			2.682	239.017	7.21214								1.341	-0.03313		1.341	-0.00219
			2.684	239.018	7.20589								1.342	-0.03626		1.342	-0.0022
			2.686	239.017	7.21527								1.343	-0.03626		1.343	-0.0022
			2.688	239.014	7.21214								1.344	-0.03626		1.344	-0.00218
			2.69	239.007	7.20276								1.345	-0.03313		1.345	-0.00216
			2.692	238.995	7.20589								1.346	-0.03626		1.346	-0.00211
			2.694	238.979	7.20589								1.347	-0.03001		1.347	-0.00206
			2.696	238.958	7.20902								1.348	-0.03313		1.348	-0.002
			2.698	238.935	7.20589								1.349	-0.03626		1.349	-0.00192
			2.7	238.909	7.21527								1.35	-0.03939		1.35	-0.00184
			2.702	238.885	7.20902								1.351	-0.04251		1.351	-0.00176
			2.704	238.863	7.20589								1.352	-0.03939		1.352	-0.00166
			2.706	238.847	7.21214								1.353	-0.03939		1.353	-0.00156
			2.708	238.839	7.20589								1.354	-0.03001		1.354	-0.00146
			2.71	238.841	7.20902								1.355	-0.03001		1.355	-0.00135
			2.712	238.854	7.20589								1.356	-0.03626		1.356	-0.00124
			2.714	238.877	7.20589								1.357	-0.03626		1.357	-0.00113
			2.716	238.911	7.20589								1.358	-0.03626		1.358	-0.00102
			2.718	238.954	7.20589								1.359	-0.03313		1.359	-0.000905904
			2.72	239.001	7.20902								1.36	-0.03313		1.36	-0.000791727
			2.722	239.05	7.20902								1.361	-0.03313		1.361	-0.000678119
			2.724	239.095	7.20902								1.362	-0.02688		1.362	-0.000565974
			2.726	239.131	7.20589								1.363	-0.03313		1.363	-0.000456307
			2.728	239.155	7.20902								1.364	-0.03313		1.364	-0.000350255
			2.73	239.161	7.20276								1.365	-0.03313		1.365	-0.00024906
			2.732	239.147	7.19963								1.366	-0.03626		1.366	-0.000154045
			2.734	239.114	7.20276								1.367	-0.03626		1.367	-6.6576e-05
			2.736	239.063	7.20589								1.368	-0.03626		1.368	1.19826e-05
			2.738	239.002	7.19651								1.369	-0.03626		1.369	8.03223e-05
			2.74	238.939	7.20902								1.37	-0.03626		1.37	0.000137241
			2.742	238.889	7.20589								1.371	-0.03626		1.371	0.000181692
			2.744	238.871	7.19963								1.372	-0.03313		1.372	0.000212831
			2.746	238.907	7.20276								1.373	-0.03626		1.373	0.000230047
			2.748	239.025	7.20276								1.374	-0.03313		1.374	0.000232986
			2.75	239.256	7.19963								1.375	-0.03313		1.375	0.00022156
			2.752	239.631	7.19651								1.376	-0.03626		1.376	0.000195945
			2.754	240.187	7.19025								1.377	-0.03313		1.377	0.00015656
			2.756	240.958	7.11208								1.378	-0.03626		1.378	0.000104047
			2.758	241.979	6.93384								1.379	-0.03313		1.379	3.92276e-05
			2.76	243.281	6.67431								1.38	-0.03313		1.38	-3.69277e-05
			2.762	244.894	6.35536								1.381	-0.03626		1.381	-0.000123346
			2.764	246.84	5.8832								1.382	-0.03626		1.382	-0.000218887
			2.766	249.136	5.29846								1.383	-0.03313		1.383	-0.000322378
			2.768	251.79	4.65432								1.384	-0.03313		1.384	-0.000432639
			2.77	254.805	3.97577								1.385	-0.03313		1.385	-0.000548498
			2.772	258.173	3.31599								1.386	-0.03001		1.386	-0.000668801
			2.774	261.876	2.79067								1.387	-0.03001		1.387	-0.000792411
			2.776	265.889	2.27785								1.388	-0.02688		1.388	-0.000918198
			2.778	270.178	1.85884								1.389	-0.03001		1.389	-0.00105
			2.78	274.703	1.55866								1.39	-0.03313		1.39	-0.00117
			2.782	279.415	1.32414								1.391	-0.03626		1.391	-0.0013
			2.784	284.264	1.04897								1.392	-0.03313		1.392	-0.00142
			2.786	289.193	0.82383								1.393	-0.03626		1.393	-0.00154
			2.788	294.146	0.63622								1.394	-0.03313		1.394	-0.00165
			2.79	299.068	0.5768								1.395	-0.03939		1.395	-0.00176
			2.792	303.905	0.47362								1.396	-0.03626		1.396	-0.00186
			2.794	308.607	0.39857								1.397	-0.03313		1.397	-0.00195
			2.796	313.129	0.37981								1.398	-0.03001		1.398	-0.00203
			2.798	317.433	0.40795								1.399	-0.03626		1.399	-0.0021
			2.8	321.491	0.49238								1.4	-0.03626		1.4	-0.00215
			2.802	325.279	0.57368								1.401	-0.03001		1.401	-0.00219
			2.804	328.784	0.65498								1.402	-0.03626		1.402	-0.00222
			2.806	332.001	0.73315								1.403	-0.03939		1.403	-0.00223
			2.808	334.934	0.84259								1.404	-0.03939		1.404	-0.00223
			2.81	337.591	0.94578								1.405	-0.03313		1.405	-0.00221
			2.812	339.99	1.02083								1.406	-0.03939		1.406	-0.00217
			2.814	342.153	1.07399								1.407	-0.03313		1.407	-0.00212
			2.816	344.106	1.11464								1.408	-0.03313		1.408	-0.00206
			2.818	345.875	1.12402								1.409	-0.03313		1.409	-0.00198
			2.82	347.492	1.099								1.41	-0.03313		1.41	-0.0019
			2.822	348.986	1.04897								1.411	-0.03313		1.411	-0.0018
			2.824	350.384	1.00207								1.412	-0.03313		1.412	-0.00169
			2.826	351.713	0.92389								1.413	-0.03001		1.413	-0.00158
			2.828	352.996	0.83947								1.414	-0.03313		1.414	-0.00146
			2.83	354.251	0.74253								1.415	-0.03626		1.415	-0.00133
			2.832	355.494	0.64247								1.416	-0.03313		1.416	-0.0012
			2.834	356.737	0.54554								1.417	-0.03313		1.417	-0.00107
			2.836	357.985	0.4486								1.418	-0.03626		1.418	-0.000942668
			2.838	359.243	0.32978								1.419	-0.03001		1.419	-0.000814435
			2.84	360.508	0.20783								1.42	-0.02688		1.42	-0.000689129
			2.842	361.779	0.09838								1.421	-0.03313		1.421	-0.000568135
			2.844	363.048	0.02959								1.422	-0.03313		1.422	-0.000452788
			2.846	364.31	0.02647								1.423	-0.03626		1.423	-0.000344358
			2.848	365.554	0.03272								1.424	-0.03313		1.424	-0.000244043
			2.85	366.774	0.02959								1.425	-0.03626		1.425	-0.000152949
			2.852	367.959	0.03272								1.426	-0.03313		1.426	-7.20766e-05
			2.854	369.102	0.03585								1.427	-0.03626		1.427	-2.29923e-06
			2.856	370.197	0.03585								1.428	-0.03001		1.428	5.56517e-05
			2.858	371.237	0.03272								1.429	-0.03313		1.429	0.000101203
			2.86	372.219	0.03272								1.43	-0.03626		1.43	0.000133953
			2.862	373.14	0.03897								1.431	-0.03939		1.431	0.000153672
			2.864	374	0.03897								1.432	-0.03626		1.432	0.000160312
			2.866	374.799	0.03897								1.433	-0.03939		1.433	0.000153991
			2.868	375.538	0.0421								1.434	-0.03313		1.434	0.000134983
			2.87	376.222	0.03585								1.435	-0.03313		1.435	0.000103703
			2.872	376.852	0.03585								1.436	-0.03626		1.436	6.06766e-05
			2.874	377.434	0.02959								1.437	-0.02688		1.437	6.52159e-06
			2.876	377.972	0.03272								1.438	-0.03626		1.438	-5.80821e-05
			2.878	378.47	0.03585								1.439	-0.03626		1.439	-0.000132413
			2.88	378.932	0.03897								1.44	-0.03626		1.44	-0.000215728
			2.882	379.362	0.03585								1.441	-0.03313		1.441	-0.000307273
			2.884	379.764	0.02647								1.442	-0.03626		1.442	-0.000406288
			2.886	380.141	0.02959								1.443	-0.03626		1.443	-0.000512005
			2.888	380.494	0.02959								1.444	-0.03313		1.444	-0.000623635
			2.89	380.826	0.02021								1.445	-0.03626		1.445	-0.000740352
			2.892	381.138	0.02021								1.446	-0.03313		1.446	-0.000861273
			2.894	381.43	0.02021								1.447	-0.03626		1.447	-0.000985431
			2.896	381.704	0.02021								1.448	-0.03313		1.448	-0.00111
			2.898	381.958	0.02021								1.449	-0.03313		1.449	-0.00124
			2.9	382.194	0.02647								1.45	-0.03313		1.45	-0.00137
			2.902	382.411	0.02334								1.451	-0.03626		1.451	-0.00149
			2.904	382.609	0.02647								1.452	-0.03313		1.452	-0.00161
			2.906	382.789	0.03272								1.453	-0.03313		1.453	-0.00173
			2.908	382.949	0.02959								1.454	-0.03313		1.454	-0.00184
			2.91	383.091	0.02647								1.455	-0.03313		1.455	-0.00194
			2.912	383.215	0.02959								1.456	-0.03626		1.456	-0.00203
			2.914	383.322	0.02959								1.457	-0.03313		1.457	-0.00211
			2.916	383.413	0.03272								1.458	-0.03313		1.458	-0.00218
			2.918	383.489	0.03272								1.459	-0.03626		1.459	-0.00223
			2.92	383.552	0.03272								1.46	-0.03001		1.46	-0.00227
			2.922	383.604	0.03585								1.461	-0.03001		1.461	-0.00229
			2.924	383.646	0.03272								1.462	-0.02688		1.462	-0.0023
			2.926	383.681	0.03585								1.463	-0.03313		1.463	-0.00229
			2.928	383.71	0.03897								1.464	-0.03626		1.464	-0.00226
			2.93	383.735	0.03585								1.465	-0.03626		1.465	-0.00222
			2.932	383.757	0.03272								1.466	-0.03313		1.466	-0.00216
			2.934	383.779	0.02959								1.467	-0.03626		1.467	-0.0021
			2.936	383.802	0.03272								1.468	-0.03313		1.468	-0.00201
			2.938	383.826	0.03272								1.469	-0.03626		1.469	-0.00192
			2.94	383.853	0.03272								1.47	-0.03001		1.47	-0.00182
			2.942	383.883	0.03272								1.471	-0.03313		1.471	-0.00171
			2.944	383.916	0.02647								1.472	-0.03313		1.472	-0.0016
			2.946	383.952	0.02959								1.473	-0.03001		1.473	-0.00147
			2.948	383.99	0.02647								1.474	-0.03626		1.474	-0.00135
			2.95	384.031	0.02334								1.475	-0.03626		1.475	-0.00122
			2.952	384.072	0.02334								1.476	-0.03626		1.476	-0.00109
			2.954	384.114	0.02334								1.477	-0.03001		1.477	-0.000960259
			2.956	384.155	0.02334								1.478	-0.03626		1.478	-0.000830314
			2.958	384.194	0.02021								1.479	-0.03313		1.479	-0.000702051
			2.96	384.23	0.02021								1.48	-0.03001		1.48	-0.000576642
			2.962	384.262	0.02334								1.481	-0.03313		1.481	-0.000455307
			2.964	384.29	0.02647								1.482	-0.03313		1.482	-0.000339315
			2.966	384.313	0.02959								1.483	-0.03001		1.483	-0.000229974
			2.968	384.33	0.02647								1.484	-0.03626		1.484	-0.00012861
			2.97	384.342	0.02647								1.485	-0.03001		1.485	-3.65366e-05
			2.972	384.349	0.02647								1.486	-0.03626		1.486	4.49863e-05
			2.974	384.351	0.03272								1.487	-0.03313		1.487	0.000114799
			2.976	384.349	0.02959								1.488	-0.03939		1.488	0.00017189
			2.978	384.344	0.03272								1.489	-0.03313		1.489	0.000215441
			2.98	384.337	0.03585								1.49	-0.03313		1.49	0.000244865
			2.982	384.329	0.03897								1.491	-0.02688		1.491	0.000259837
			2.984	384.321	0.03585								1.492	-0.03001		1.492	0.000260308
			2.986	384.313	0.03272								1.493	-0.03001		1.493	0.000246507
			2.988	384.307	0.0421								1.494	-0.03313		1.494	0.000218923
			2.99	384.303	0.02959								1.495	-0.03313		1.495	0.000178284
			2.992	384.303	0.03585								1.496	-0.03313		1.496	0.000125508
			2.994	384.305	0.03585								1.497	-0.03626		1.497	6.16615e-05
			2.996	384.311	0.02959								1.498	-0.03313		1.498	-1.20994e-05
			2.998	384.32	0.02647								1.499	-0.03313		1.499	-9.45777e-05
			3	384.332	0.03272								1.5	-0.03001		1.5	-0.000184585
			3.002	384.346	0.03272								1.501	-0.03001		1.501	-0.000280982
			3.004	384.362	0.02959								1.502	-0.03313		1.502	-0.0003827
			3.006	384.379	0.02647								1.503	-0.03626		1.503	-0.000488763
			3.008	384.396	0.02959								1.504	-0.03001		1.504	-0.000598275
			3.01	384.413	0.02021								1.505	-0.03313		1.505	-0.000710417
			3.012	384.429	0.02959								1.506	-0.03001		1.506	-0.000824411
			3.014	384.444	0.02334								1.507	-0.03313		1.507	-0.000939492
			3.016	384.457	0.02647								1.508	-0.03939		1.508	-0.00105
			3.018	384.468	0.02334								1.509	-0.03313		1.509	-0.00117
			3.02	384.477	0.02647								1.51	-0.03939		1.51	-0.00128
			3.022	384.484	0.02647								1.511	-0.03313		1.511	-0.00139
			3.024	384.49	0.02647								1.512	-0.03313		1.512	-0.0015
			3.026	384.495	0.03272								1.513	-0.03939		1.513	-0.0016
			3.028	384.499	0.02647								1.514	-0.03626		1.514	-0.0017
			3.03	384.503	0.02959								1.515	-0.03313		1.515	-0.00179
			3.032	384.507	0.02647								1.516	-0.03626		1.516	-0.00187
			3.034	384.513	0.02647								1.517	-0.03626		1.517	-0.00193
			3.036	384.519	0.02647								1.518	-0.03313		1.518	-0.00199
			3.038	384.527	0.03272								1.519	-0.03001		1.519	-0.00203
			3.04	384.537	0.03585								1.52	-0.03001		1.52	-0.00207
			3.042	384.548	0.03585								1.521	-0.03626		1.521	-0.00208
			3.044	384.561	0.03897								1.522	-0.03626		1.522	-0.00208
			3.046	384.575	0.03272								1.523	-0.03626		1.523	-0.00207
			3.048	384.59	0.0421								1.524	-0.03313		1.524	-0.00205
			3.05	384.606	0.02959								1.525	-0.03001		1.525	-0.00201
			3.052	384.621	0.03585								1.526	-0.03313		1.526	-0.00196
			3.054	384.636	0.03272								1.527	-0.03626		1.527	-0.0019
			3.056	384.65	0.03272								1.528	-0.03313		1.528	-0.00183
			3.058	384.663	0.02647								1.529	-0.03626		1.529	-0.00175
			3.06	384.673	0.03272								1.53	-0.03313		1.53	-0.00166
			3.062	384.682	0.03272								1.531	-0.03313		1.531	-0.00157
			3.064	384.688	0.03272								1.532	-0.03313		1.532	-0.00147
			3.066	384.693	0.02647								1.533	-0.03626		1.533	-0.00136
			3.068	384.695	0.02959								1.534	-0.03001		1.534	-0.00125
			3.07	384.695	0.02647								1.535	-0.03313		1.535	-0.00113
			3.072	384.695	0.02334								1.536	-0.03313		1.536	-0.00101
			3.074	384.693	0.02334								1.537	-0.03001		1.537	-0.000889043
			3.076	384.69	0.02334								1.538	-0.03313		1.538	-0.000763635
			3.078	384.688	0.02021								1.539	-0.03313		1.539	-0.000636438
			3.08	384.685	0.02959								1.54	-0.03939		1.54	-0.000508422
			3.082	384.683	0.02021								1.541	-0.03313		1.541	-0.000380771
			3.084	384.681	0.02959								1.542	-0.03626		1.542	-0.000254895
			3.086	384.679	0.02959								1.543	-0.03313		1.543	-0.00013241
			3.088	384.678	0.02959								1.544	-0.03626		1.544	-1.51062e-05
			3.09	384.677	0.02959								1.545	-0.03001		1.545	9.51139e-05
			3.092	384.676	0.02959								1.546	-0.03313		1.546	0.000196311
			3.094	384.674	0.02959								1.547	-0.03313		1.547	0.0002866
			3.096	384.672	0.02959								1.548	-0.03313		1.548	0.000364241
			3.098	384.668	0.03585								1.549	-0.03626		1.549	0.000427733
			3.1	384.662	0.03897								1.55	-0.03313		1.55	0.000475897
			3.102	384.653	0.03585								1.551	-0.03313		1.551	0.000507939
			3.104	384.643	0.0421								1.552	-0.03626		1.552	0.000523491
			3.106	384.63	0.03897								1.553	-0.03626		1.553	0.000522628
			3.108	384.614	0.0421								1.554	-0.03626		1.554	0.000505854
			3.11	384.595	0.02959								1.555	-0.03313		1.555	0.000474064
			3.112	384.574	0.03585								1.556	-0.03939		1.556	0.00042848
			3.114	384.551	0.02959								1.557	-0.03001		1.557	0.000370572
			3.116	384.527	0.03585								1.558	-0.03001		1.558	0.000301963
			3.118	384.502	0.03272								1.559	-0.03313		1.559	0.00022434
			3.12	384.477	0.03272								1.56	-0.03313		1.56	0.000139364
			3.122	384.452	0.03272								1.561	-0.03626		1.561	4.85906e-05
			3.124	384.429	0.02959								1.562	-0.03313		1.562	-4.65776e-05
			3.126	384.407	0.02334								1.563	-0.03313		1.563	-0.000144929
			3.128	384.387	0.02959								1.564	-0.03313		1.564	-0.000245446
			3.13	384.371	0.02021								1.565	-0.03626		1.565	-0.000347288
			3.132	384.357	0.02334								1.566	-0.03001		1.566	-0.000449746
			3.134	384.347	0.02334								1.567	-0.03313		1.567	-0.000552188
			3.136	384.339	0.02647								1.568	-0.03626		1.568	-0.000653993
			3.138	384.335	0.02334								1.569	-0.03313		1.569	-0.000754476
			3.14	384.334	0.02647								1.57	-0.03313		1.57	-0.000852832
			3.142	384.335	0.02647								1.571	-0.03313		1.571	-0.000948089
			3.144	384.339	0.02959								1.572	-0.03939		1.572	-0.00104
			3.146	384.345	0.02647								1.573	-0.03626		1.573	-0.00112
			3.148	384.352	0.02959								1.574	-0.03313		1.574	-0.0012
			3.15	384.361	0.02334								1.575	-0.03939		1.575	-0.00127
			3.152	384.37	0.02959								1.576	-0.03939		1.576	-0.00133
			3.154	384.38	0.02959								1.577	-0.03626		1.577	-0.00138
			3.156	384.391	0.03272								1.578	-0.03001		1.578	-0.00141
			3.158	384.402	0.03585								1.579	-0.03001		1.579	-0.00143
			3.16	384.414	0.03897								1.58	-0.02688		1.58	-0.00143
			3.162	384.427	0.03585								1.581	-0.03313		1.581	-0.00141
			3.164	384.44	0.03585								1.582	-0.03313		1.582	-0.00138
			3.166	384.455	0.03585								1.583	-0.03313		1.583	-0.00134
			3.168	384.471	0.04523								1.584	-0.03313		1.584	-0.00127
			3.17	384.488	0.03585								1.585	-0.03001		1.585	-0.00119
			3.172	384.506	0.03272								1.586	-0.03626		1.586	-0.0011
			3.174	384.525	0.02959								1.587	-0.03313		1.587	-0.000995003
			3.176	384.546	0.02647								1.588	-0.03313		1.588	-0.000879896
			3.178	384.567	0.02647								1.589	-0.03626		1.589	-0.000755822
			3.18	384.59	0.02959								1.59	-0.03626		1.59	-0.000624209
			3.182	384.612	0.02959								1.591	-0.03313		1.591	-0.0004863
			3.184	384.634	0.02959								1.592	-0.03626		1.592	-0.000343104
			3.186	384.656	0.02647								1.593	-0.03001		1.593	-0.000195384
			3.188	384.676	0.02647								1.594	-0.03313		1.594	-4.36768e-05
			3.19	384.695	0.02959								1.595	-0.03626		1.595	0.000111653
			3.192	384.711	0.02021								1.596	-0.03313		1.596	0.000270338
			3.194	384.725	0.02334								1.597	-0.03626		1.597	0.00043211
			3.196	384.736	0.02334								1.598	-0.03313		1.598	0.0005966
			3.198	384.744	0.02021								1.599	-0.03313		1.599	0.000763243
			3.2	384.749	0.02647								1.6	-0.02688		1.6	0.000931191
			3.202	384.75	0.02647								1.601	-0.03313		1.601	0.0011
			3.204	384.749	0.03272								1.602	-0.03313		1.602	0.00127
			3.206	384.745	0.02959								1.603	-0.03313		1.603	0.00143
			3.208	384.739	0.03272								1.604	-0.03626		1.604	0.00159
			3.21	384.731	0.03272								1.605	-0.03313		1.605	0.00174
			3.212	384.721	0.02959								1.606	-0.03313		1.606	0.00188
			3.214	384.711	0.03272								1.607	-0.03626		1.607	0.00201
			3.216	384.7	0.02959								1.608	-0.03626		1.608	0.00212
			3.218	384.688	0.03272								1.609	-0.03626		1.609	0.00222
			3.22	384.677	0.03897								1.61	-0.03313		1.61	0.0023
			3.222	384.666	0.03272								1.611	-0.03313		1.611	0.00236
			3.224	384.655	0.03897								1.612	-0.03001		1.612	0.00241
			3.226	384.644	0.03585								1.613	-0.03313		1.613	0.00244
			3.228	384.634	0.03585								1.614	-0.03001		1.614	0.00246
			3.23	384.623	0.02959								1.615	-0.03313		1.615	0.00246
			3.232	384.613	0.02334								1.616	-0.03001		1.616	0.00246
			3.234	384.602	0.02647								1.617	-0.03001		1.617	0.00244
			3.236	384.59	0.03272								1.618	-0.03001		1.618	0.00242
			3.238	384.577	0.02647								1.619	-0.03626		1.619	0.0024
			3.24	384.562	0.03272								1.62	-0.03001		1.62	0.00238
			3.242	384.547	0.02959								1.621	-0.03626		1.621	0.00235
			3.244	384.53	0.03272								1.622	-0.03001		1.622	0.00233
			3.246	384.512	0.02334								1.623	-0.03626		1.623	0.0023
			3.248	384.492	0.02959								1.624	-0.03626		1.624	0.00228
			3.25	384.472	0.02334								1.625	-0.03313		1.625	0.00226
			3.252	384.452	0.02334								1.626	-0.03001		1.626	0.00223
			3.254	384.431	0.02647								1.627	-0.03313		1.627	0.0022
			3.256	384.412	0.02021								1.628	-0.03626		1.628	0.00217
			3.258	384.393	0.02021								1.629	-0.03001		1.629	0.00213
			3.26	384.377	0.03272								1.63	-0.03001		1.63	0.00209
			3.262	384.363	0.02334								1.631	-0.03313		1.631	0.00205
			3.264	384.352	0.02959								1.632	-0.03626		1.632	0.00202
			3.266	384.344	0.03272								1.633	-0.03313		1.633	0.00198
			3.268	384.34	0.03585								1.634	-0.03626		1.634	0.00196
			3.27	384.339	0.03272								1.635	-0.03626		1.635	0.00194
			3.272	384.341	0.03272								1.636	-0.03939		1.636	0.00194
			3.274	384.346	0.03585								1.637	-0.03313		1.637	0.00197
			3.276	384.353	0.03585								1.638	-0.03001		1.638	0.00202
			3.278	384.362	0.03585								1.639	-0.03001		1.639	0.00209
			3.28	384.371	0.03585								1.64	-0.03001		1.64	0.0022
			3.282	384.381	0.03897								1.641	-0.03626		1.641	0.00234
			3.284	384.39	0.0421								1.642	-0.03001		1.642	0.00251
			3.286	384.396	0.03585								1.643	-0.03626		1.643	0.00271
			3.288	384.4	0.0421								1.644	-0.03313		1.644	0.00294
			3.29	384.4	0.03272								1.645	-0.03001		1.645	0.00319
			3.292	384.397	0.02959								1.646	-0.03001		1.646	0.00346
			3.294	384.388	0.03272								1.647	-0.03313		1.647	0.00374
			3.296	384.376	0.03272								1.648	-0.03313		1.648	0.00403
			3.298	384.359	0.02647								1.649	-0.03626		1.649	0.00433
			3.3	384.339	0.02647								1.65	-0.03626		1.65	0.00462
			3.302	384.316	0.03272								1.651	-0.03626		1.651	0.00491
			3.304	384.291	0.02959								1.652	-0.03939		1.652	0.00519
			3.306	384.265	0.02647								1.653	-0.03939		1.653	0.00547
			3.308	384.24	0.02647								1.654	-0.03626		1.654	0.00575
			3.31	384.217	0.02334								1.655	-0.03313		1.655	0.00604
			3.312	384.198	0.02334								1.656	-0.03939		1.656	0.00632
			3.314	384.183	0.02647								1.657	-0.03001		1.657	0.00662
			3.316	384.174	0.02647								1.658	-0.03313		1.658	0.00693
			3.318	384.171	0.02334								1.659	-0.03313		1.659	0.00726
			3.32	384.176	0.02959								1.66	-0.03001		1.66	0.00761
			3.322	384.188	0.02647								1.661	-0.03626		1.661	0.00799
			3.324	384.208	0.03272								1.662	-0.03626		1.662	0.00838
			3.326	384.234	0.02647								1.663	-0.03313		1.663	0.00879
			3.328	384.266	0.03585								1.664	-0.03626		1.664	0.00922
			3.33	384.303	0.03272								1.665	-0.03001		1.665	0.00965
			3.332	384.344	0.02959								1.666	-0.03001		1.666	0.01008
			3.334	384.385	0.03585								1.667	-0.03313		1.667	0.0105
			3.336	384.427	0.03272								1.668	-0.03626		1.668	0.0109
			3.338	384.467	0.0421								1.669	-0.03313		1.669	0.01128
			3.34	384.504	0.03897								1.67	-0.03313		1.67	0.01163
			3.342	384.536	0.03897								1.671	-0.03626		1.671	0.01195
			3.344	384.562	0.0421								1.672	-0.03313		1.672	0.01224
			3.346	384.581	0.03897								1.673	-0.03939		1.673	0.0125
			3.348	384.592	0.0421								1.674	-0.03313		1.674	0.01275
			3.35	384.596	0.03585								1.675	-0.03313		1.675	0.01298
			3.352	384.592	0.02959								1.676	-0.03313		1.676	0.01322
			3.354	384.582	0.03585								1.677	-0.03313		1.677	0.01349
			3.356	384.565	0.02647								1.678	-0.03001		1.678	0.01379
			3.358	384.543	0.02959								1.679	-0.03001		1.679	0.01414
			3.36	384.516	0.03585								1.68	-0.03001		1.68	0.01455
			3.362	384.485	0.03272								1.681	-0.03001		1.681	0.01504
			3.364	384.453	0.02959								1.682	-0.02688		1.682	0.0156
			3.366	384.418	0.02959								1.683	-0.03313		1.683	0.01624
			3.368	384.383	0.03272								1.684	-0.03313		1.684	0.01694
			3.37	384.347	0.02334								1.685	-0.03313		1.685	0.01771
			3.372	384.312	0.02647								1.686	-0.03001		1.686	0.01851
			3.374	384.277	0.02334								1.687	-0.03001		1.687	0.01934
			3.376	384.243	0.02334								1.688	-0.03313		1.688	0.02017
			3.378	384.21	0.02647								1.689	-0.03001		1.689	0.02099
			3.38	384.178	0.03585								1.69	-0.03313		1.69	0.02178
			3.382	384.149	0.03272								1.691	-0.03626		1.691	0.02253
			3.384	384.122	0.03585								1.692	-0.03001		1.692	0.02325
			3.386	384.099	0.0421								1.693	-0.03001		1.693	0.02396
			3.388	384.081	0.03897								1.694	-0.03313		1.694	0.02467
			3.39	384.069	0.03272								1.695	-0.03001		1.695	0.02545
			3.392	384.065	0.03585								1.696	-0.03626		1.696	0.02633
			3.394	384.07	0.0421								1.697	-0.03313		1.697	0.02741
			3.396	384.085	0.0421								1.698	-0.03001		1.698	0.02878
			3.398	384.109	0.03897								1.699	-0.03313		1.699	0.03052
			3.4	384.144	0.05148								1.7	-0.03313		1.7	0.03275
			3.402	384.186	0.04835								1.701	-0.03313		1.701	0.03558
			3.404	384.233	0.04523								1.702	-0.02688		1.702	0.03913
			3.406	384.278	0.0421								1.703	-0.03001		1.703	0.04348
			3.408	384.316	0.05148								1.704	-0.03001		1.704	0.04874
			3.41	384.335	0.04523								1.705	-0.02688		1.705	0.05497
			3.412	384.325	0.0421								1.706	-0.03626		1.706	0.06223
			3.414	384.269	0.04835								1.707	-0.03313		1.707	0.07054
			3.416	384.151	0.04523								1.708	-0.03626		1.708	0.07988
			3.418	383.951	0.04523								1.709	-0.03313		1.709	0.09024
			3.42	383.648	0.05148								1.71	-0.03001		1.71	0.10153
			3.422	383.219	0.05148								1.711	-0.03001		1.711	0.11366
			3.424	382.639	0.04835								1.712	-0.03626		1.712	0.12652
			3.426	381.885	0.05148								1.713	-0.03001		1.713	0.13994
			3.428	380.934	0.59244								1.714	-0.03313		1.714	0.15377
			3.43	379.763	0.78943								1.715	-0.03001		1.715	0.16784
			3.432	378.352	1.25847								1.716	-0.02688		1.716	0.18196
			3.434	376.685	1.57742								1.717	-0.03001		1.717	0.19595
			3.436	374.747	1.89637								1.718	-0.02688		1.718	0.20965
			3.438	372.53	2.24346								1.719	-0.02688		1.719	0.22289
			3.44	370.029	2.62494								1.72	-0.03001		1.72	0.23555
			3.442	367.246	3.02206								1.721	-0.02375		1.721	0.24751
			3.444	364.186	3.4098								1.722	-0.03001		1.722	0.25868
			3.446	360.861	3.932								1.723	-0.02375		1.723	0.26901
			3.448	357.288	4.38227								1.724	-0.03001		1.724	0.27847
			3.45	353.489	4.58552								1.725	-0.02688		1.725	0.28706
			3.452	349.49	4.66057								1.726	-0.02375		1.726	0.29481
			3.454	345.321	4.81692								1.727	-0.03001		1.727	0.30176
			3.456	341.014	5.31723								1.728	-0.02375		1.728	0.30799
			3.458	336.605	5.74874								1.729	-0.03313		1.729	0.31356
			3.46	332.128	6.08958								1.73	-0.03313		1.73	0.31857
			3.462	327.621	6.30221								1.731	-0.03313		1.731	0.3231
			3.464	323.118	6.48044								1.732	-0.03001		1.732	0.32723
			3.466	318.653	6.57425								1.733	-0.03001		1.733	0.33105
			3.468	314.258	6.6493								1.734	-0.02688		1.734	0.33464
			3.47	309.961	6.68682								1.735	-0.02688		1.735	0.33804
			3.472	305.787	6.73372								1.736	-0.03001		1.736	0.3413
			3.474	301.758	6.76812								1.737	-0.03313		1.737	0.34446
			3.476	297.891	6.80564								1.738	-0.02375		1.738	0.34754
			3.478	294.199	6.84316								1.739	-0.02375		1.739	0.35054
			3.48	290.69	6.86818								1.74	-0.02375		1.74	0.35346
			3.482	287.371	6.90258								1.741	-0.02375		1.741	0.3563
			3.484	284.244	6.91821								1.742	-0.02375		1.742	0.35903
			3.486	281.306	6.93697								1.743	-0.02375		1.743	0.36165
			3.488	278.555	6.94948								1.744	-0.02062		1.744	0.36413
			3.49	275.984	6.95573								1.745	-0.02062		1.745	0.36647
			3.492	273.585	6.97137								1.746	-0.02375		1.746	0.36865
			3.494	271.35	6.98388								1.747	-0.02375		1.747	0.37066
			3.496	269.27	6.99326								1.748	-0.02375		1.748	0.37252
			3.498	267.333	6.99951								1.749	-0.02062		1.749	0.37422
			3.5	265.53	7.0214								1.75	-0.02688		1.75	0.37578
			3.502	263.851	7.03078								1.751	-0.02062		1.751	0.37721
			3.504	262.288	7.03703								1.752	-0.02062		1.752	0.37854
			3.506	260.83	7.04954								1.753	-0.02062		1.753	0.37978
			3.508	259.47	7.05892								1.754	-0.0175		1.754	0.38096
			3.51	258.2	7.0558								1.755	-0.0175		1.755	0.38208
			3.512	257.014	7.05892								1.756	-0.02062		1.756	0.38319
			3.514	255.906	7.06518								1.757	-0.0175		1.757	0.38427
			3.516	254.869	7.07456								1.758	-0.0175		1.758	0.38535
			3.518	253.9	7.07768								1.759	-0.0175		1.759	0.38643
			3.52	252.992	7.08394								1.76	-0.01437		1.76	0.38751
			3.522	252.144	7.09332								1.761	-0.01437		1.761	0.38859
			3.524	251.349	7.09019								1.762	-0.01437		1.762	0.38967
			3.526	250.605	7.09332								1.763	-0.01124		1.763	0.39073
			3.528	249.908	7.09332								1.764	-0.01124		1.764	0.39177
			3.53	249.256	7.09957								1.765	-0.00812		1.765	0.39278
			3.532	248.645	7.09957								1.766	-0.00499		1.766	0.39375
			3.534	248.073	7.10583								1.767	-0.00499		1.767	0.39468
			3.536	247.537	7.10895								1.768	-0.00499		1.768	0.39555
			3.538	247.035	7.11521								1.769	-0.00186		1.769	0.39637
			3.54	246.565	7.10895								1.77	-0.00812		1.77	0.39713
			3.542	246.126	7.11521								1.771	0.00126		1.771	0.39785
			3.544	245.716	7.11521								1.772	0.00126		1.772	0.39851
			3.546	245.333	7.11833								1.773	0.00752		1.773	0.39913
			3.548	244.977	7.12146								1.774	0.37337		1.774	0.39971
			3.55	244.646	7.12146								1.775	0.43903		1.775	0.40026
			3.552	244.34	7.12459								1.776	0.52659		1.776	0.40079
			3.554	244.058	7.12772								1.777	0.6673		1.777	0.4013
			3.556	243.799	7.12146								1.778	0.84241		1.778	0.40178
			3.558	243.562	7.12772								1.779	0.97061		1.779	0.40226
			3.56	243.346	7.13084								1.78	1.10507		1.78	0.40272
			3.562	243.149	7.13397								1.781	1.26142		1.781	0.40316
			3.564	242.972	7.1371								1.782	1.44591		1.782	0.40359
			3.566	242.811	7.1371								1.783	1.63977		1.783	0.404
			3.568	242.666	7.14335								1.784	1.88993		1.784	0.40438
			3.57	242.535	7.13397								1.785	2.17135		1.785	0.40474
			3.572	242.416	7.14022								1.786	2.52157		1.786	0.40506
			3.574	242.307	7.1371								1.787	2.89367		1.787	0.40536
			3.576	242.206	7.14022								1.788	3.25639		1.788	0.40562
			3.578	242.112	7.1371								1.789	3.6629		1.789	0.40584
			3.58	242.022	7.14022								1.79	4.00373		1.79	0.40603
			3.582	241.936	7.14022								1.791	4.32268		1.791	0.40619
			3.584	241.85	7.14335								1.792	4.57596		1.792	0.40632
			3.586	241.766	7.14022								1.793	4.82299		1.793	0.40643
			3.588	241.68	7.14648								1.794	5.02311		1.794	0.40652
			3.59	241.594	7.14335								1.795	5.21072		1.795	0.40659
			3.592	241.506	7.14648								1.796	5.3827		1.796	0.40666
			3.594	241.417	7.14335								1.797	5.51716		1.797	0.40673
			3.596	241.326	7.14335								1.798	5.6141		1.798	0.40679
			3.598	241.234	7.14335								1.799	5.67976		1.799	0.40687
			3.6	241.143	7.14648								1.8	5.72979		1.8	0.40694
			3.602	241.052	7.14648								1.801	5.78295		1.801	0.40702
			3.604	240.962	7.1496								1.802	5.82048		1.802	0.40711
			3.606	240.876	7.1496								1.803	5.87051		1.803	0.4072
			3.608	240.793	7.1496								1.804	5.92054		1.804	0.4073
			3.61	240.715	7.15586								1.805	5.9862		1.805	0.40739
			3.612	240.643	7.14648								1.806	6.05187		1.806	0.40749
			3.614	240.577	7.14648								1.807	6.11753		1.807	0.40758
			3.616	240.519	7.1496								1.808	6.18945		1.808	0.40768
			3.618	240.467	7.14648								1.809	6.25199		1.809	0.40776
			3.62	240.424	7.15273								1.81	6.31453		1.81	0.40784
			3.622	240.387	7.1496								1.811	6.36143		1.811	0.40792
			3.624	240.359	7.15273								1.812	6.40834		1.812	0.40799
			3.626	240.337	7.15273								1.813	6.44899		1.813	0.40806
			3.628	240.321	7.15273								1.814	6.49589		1.814	0.40813
			3.63	240.311	7.14648								1.815	6.53967		1.815	0.40819
			3.632	240.306	7.15273								1.816	6.58345		1.816	0.40826
			3.634	240.304	7.15273								1.817	6.62097		1.817	0.40833
			3.636	240.306	7.15586								1.818	6.66162		1.818	0.40841
			3.638	240.309	7.14648								1.819	6.69601		1.819	0.40848
			3.64	240.314	7.15586								1.82	6.73041		1.82	0.40856
			3.642	240.318	7.15273								1.821	6.76481		1.821	0.40864
			3.644	240.323	7.15586								1.822	6.78982		1.822	0.40872
			3.646	240.327	7.16211								1.823	6.81484		1.823	0.4088
			3.648	240.329	7.16211								1.824	6.83985		1.824	0.40887
			3.65	240.329	7.15898								1.825	6.87112		1.825	0.40895
			3.652	240.328	7.15586								1.826	6.88676		1.826	0.40901
			3.654	240.324	7.15586								1.827	6.91803		1.827	0.40908
			3.656	240.319	7.15586								1.828	6.92741		1.828	0.40913
			3.658	240.312	7.15898								1.829	6.95242		1.829	0.40919
			3.66	240.303	7.15898								1.83	6.97744		1.83	0.40924
			3.662	240.293	7.15586								1.831	6.99933		1.831	0.40929
			3.664	240.282	7.16211								1.832	7.01183		1.832	0.40934
			3.666	240.27	7.16837								1.833	7.02747		1.833	0.4094
			3.668	240.258	7.15898								1.834	7.04936		1.834	0.40946
			3.67	240.246	7.15898								1.835	7.06186		1.835	0.40953
			3.672	240.235	7.16211								1.836	7.06499		1.836	0.40962
			3.674	240.223	7.16837								1.837	7.08375		1.837	0.40971
			3.676	240.213	7.16211								1.838	7.09939		1.838	0.40982
			3.678	240.204	7.15586								1.839	7.10564		1.839	0.40994
			3.68	240.195	7.16837								1.84	7.12753		1.84	0.41006
			3.682	240.188	7.15898								1.841	7.13378		1.841	0.4102
			3.684	240.182	7.16211								1.842	7.14942		1.842	0.41034
			3.686	240.178	7.16524								1.843	7.15567		1.843	0.41048
			3.688	240.175	7.16524								1.844	7.16193		1.844	0.41062
			3.69	240.173	7.16837								1.845	7.16818		1.845	0.41075
			3.692	240.172	7.16211								1.846	7.18069		1.846	0.41087
			3.694	240.172	7.16211								1.847	7.18694		1.847	0.41097
			3.696	240.173	7.16524								1.848	7.19007		1.848	0.41106
			3.698	240.175	7.16211								1.849	7.19945		1.849	0.41112
			3.7	240.178	7.16837								1.85	7.2057		1.85	0.41116
			3.702	240.182	7.16524								1.851	7.21821		1.851	0.41118
			3.704	240.186	7.16524								1.852	7.22447		1.852	0.41118
			3.706	240.19	7.16524								1.853	7.23697		1.853	0.41116
			3.708	240.195	7.16837								1.854	7.24323		1.854	0.41111
			3.71	240.199	7.16837								1.855	7.24635		1.855	0.41105
			3.712	240.203	7.16211								1.856	7.25573		1.856	0.41097
			3.714	240.207	7.17149								1.857	7.25886		1.857	0.41088
			3.716	240.21	7.16524								1.858	7.26511		1.858	0.41078
			3.718	240.211	7.16524								1.859	7.27449		1.859	0.41068
			3.72	240.211	7.17149								1.86	7.27762		1.86	0.41057
			3.722	240.209	7.16524								1.861	7.28075		1.861	0.41046
			3.724	240.204	7.16837								1.862	7.28388		1.862	0.41035
			3.726	240.196	7.17462								1.863	7.29638		1.863	0.41025
			3.728	240.186	7.17462								1.864	7.29638		1.864	0.41015
			3.73	240.171	7.17149								1.865	7.30577		1.865	0.41006
			3.732	240.152	7.17149								1.866	7.31202		1.866	0.40997
			3.734	240.129	7.17462								1.867	7.30889		1.867	0.40988
			3.736	240.102	7.16837								1.868	7.31827		1.868	0.40981
			3.738	240.07	7.16837								1.869	7.31827		1.869	0.40974
			3.74	240.035	7.16524								1.87	7.33391		1.87	0.40968
			3.742	239.995	7.17149								1.871	7.33391		1.871	0.40963
			3.744	239.951	7.16524								1.872	7.33078		1.872	0.40958
			3.746	239.905	7.17149								1.873	7.33703		1.873	0.40955
			3.748	239.857	7.17462								1.874	7.35267		1.874	0.40953
			3.75	239.809	7.17775								1.875	7.34954		1.875	0.40952
			3.752	239.761	7.17462								1.876	7.35267		1.876	0.40952
			3.754	239.714	7.17462								1.877	7.36205		1.877	0.40953
			3.756	239.671	7.17149								1.878	7.36205		1.878	0.40956
			3.758	239.631	7.16837								1.879	7.36518		1.879	0.4096
			3.76	239.598	7.16837								1.88	7.36205		1.88	0.40965
			3.762	239.571	7.17462								1.881	7.37143		1.881	0.40972
			3.764	239.552	7.17775								1.882	7.37456		1.882	0.40981
			3.766	239.541	7.17462								1.883	7.38081		1.883	0.4099
			3.768	239.538	7.17775								1.884	7.38394		1.884	0.41001
			3.77	239.545	7.17462								1.885	7.38706		1.885	0.41013
			3.772	239.559	7.17149								1.886	7.39019		1.886	0.41026
			3.774	239.582	7.17775								1.887	7.39332		1.887	0.41039
			3.776	239.611	7.17462								1.888	7.39957		1.888	0.41053
			3.778	239.645	7.17149								1.889	7.39645		1.889	0.41067
			3.78	239.684	7.18087								1.89	7.40895		1.89	0.41081
			3.782	239.724	7.17775								1.891	7.4027		1.891	0.41095
			3.784	239.766	7.17775								1.892	7.40583		1.892	0.41108
			3.786	239.806	7.17462								1.893	7.40895		1.893	0.41121
			3.788	239.844	7.17462								1.894	7.41521		1.894	0.41133
			3.79	239.878	7.17775								1.895	7.40895		1.895	0.41144
			3.792	239.907	7.17775								1.896	7.41833		1.896	0.41153
			3.794	239.93	7.17462								1.897	7.42146		1.897	0.41161
			3.796	239.947	7.17462								1.898	7.42459		1.898	0.41168
			3.798	239.959	7.17775								1.899	7.43084		1.899	0.41173
			3.8	239.964	7.17775								1.9	7.43084		1.9	0.41177
			3.802	239.965	7.17775								1.901	7.43084		1.901	0.41179
			3.804	239.962	7.17462								1.902	7.44022		1.902	0.41179
			3.806	239.955	7.17462								1.903	7.4371		1.903	0.41178
			3.808	239.947	7.17775								1.904	7.44335		1.904	0.41175
			3.81	239.938	7.17775								1.905	7.44648		1.905	0.41172
			3.812	239.929	7.17775								1.906	7.4496		1.906	0.41167
			3.814	239.921	7.17149								1.907	7.4496		1.907	0.41161
			3.816	239.914	7.18087								1.908	7.4496		1.908	0.41156
			3.818	239.909	7.18087								1.909	7.45273		1.909	0.41149
			3.82	239.906	7.184								1.91	7.45586		1.91	0.41143
			3.822	239.904	7.17775								1.911	7.46211		1.911	0.41138
			3.824	239.902	7.18087								1.912	7.45898		1.912	0.41133
			3.826	239.901	7.17775								1.913	7.46524		1.913	0.41128
			3.828	239.898	7.18713								1.914	7.46211		1.914	0.41125
			3.83	239.894	7.184								1.915	7.47462		1.915	0.41123
			3.832	239.886	7.17462								1.916	7.47462		1.916	0.41122
			3.834	239.875	7.18087								1.917	7.47149		1.917	0.41121
			3.836	239.861	7.18087								1.918	7.47775		1.918	0.41122
			3.838	239.842	7.17775								1.919	7.47775		1.919	0.41124
			3.84	239.819	7.18713								1.92	7.47775		1.92	0.41126
			3.842	239.793	7.18087								1.921	7.47775		1.921	0.41129
			3.844	239.765	7.184								1.922	7.484		1.922	0.41133
			3.846	239.735	7.184								1.923	7.47775		1.923	0.41136
			3.848	239.704	7.18713								1.924	7.484		1.924	0.41139
			3.85	239.675	7.17775								1.925	7.48713		1.925	0.41142
			3.852	239.647	7.18087								1.926	7.49338		1.926	0.41145
			3.854	239.622	7.184								1.927	7.49338		1.927	0.41148
			3.856	239.601	7.17775								1.928	7.49338		1.928	0.41149
			3.858	239.584	7.18087								1.929	7.49651		1.929	0.4115
			3.86	239.571	7.18087								1.93	7.484		1.93	0.41151
			3.862	239.561	7.184								1.931	7.49338		1.931	0.41151
			3.864	239.555	7.184								1.932	7.49338		1.932	0.41151
			3.866	239.55	7.18713								1.933	7.49651		1.933	0.4115
			3.868	239.547	7.184								1.934	7.49963		1.934	0.41149
			3.87	239.543	7.184								1.935	7.50276		1.935	0.41148
			3.872	239.539	7.18087								1.936	7.50589		1.936	0.41147
			3.874	239.533	7.18087								1.937	7.50589		1.937	0.41146
			3.876	239.525	7.18087								1.938	7.50589		1.938	0.41146
			3.878	239.515	7.17775								1.939	7.50901		1.939	0.41145
			3.88	239.503	7.18087								1.94	7.51527		1.94	0.41145
			3.882	239.491	7.19025								1.941	7.51527		1.941	0.41144
			3.884	239.481	7.184								1.942	7.5184		1.942	0.41144
			3.886	239.473	7.184								1.943	7.5184		1.943	0.41144
			3.888	239.471	7.18713								1.944	7.5184		1.944	0.41144
			3.89	239.476	7.18087								1.945	7.51527		1.945	0.41144
			3.892	239.489	7.18087								1.946	7.52152		1.946	0.41144
			3.894	239.511	7.18087								1.947	7.52465		1.947	0.41144
			3.896	239.543	7.18087								1.948	7.5184		1.948	0.41143
			3.898	239.584	7.184								1.949	7.5184		1.949	0.41143
			3.9	239.632	7.184								1.95	7.51527		1.95	0.41143
			3.902	239.685	7.184								1.951	7.52152		1.951	0.41142
			3.904	239.737	7.18713								1.952	7.5184		1.952	0.41142
			3.906	239.786	7.18087								1.953	7.52465		1.953	0.41142
			3.908	239.825	7.184								1.954	7.52778		1.954	0.41142
			3.91	239.849	7.184								1.955	7.53403		1.955	0.41142
			3.912	239.855	7.184								1.956	7.5309		1.956	0.41142
			3.914	239.838	7.18713								1.957	7.5309		1.957	0.41143
			3.916	239.797	7.18087								1.958	7.52778		1.958	0.41143
			3.918	239.732	7.18087								1.959	7.5309		1.959	0.41144
			3.92	239.648	7.184								1.96	7.53716		1.96	0.41145
			3.922	239.553	7.17462								1.961	7.53716		1.961	0.41146
			3.924	239.456	7.18087								1.962	7.53403		1.962	0.41147
			3.926	239.376	7.17775								1.963	7.54028		1.963	0.41149
			3.928	239.33	7.184								1.964	7.54654		1.964	0.4115
			3.93	239.345	7.17462								1.965	7.54654		1.965	0.41151
			3.932	239.447	7.16837								1.966	7.54654		1.966	0.41152
			3.934	239.668	7.17149								1.967	7.54654		1.967	0.41152
			3.936	240.041	7.16837								1.968	7.54028		1.968	0.41153
			3.938	240.601	7.1496								1.969	7.54341		1.969	0.41153
			3.94	241.381	7.05892								1.97	7.54654		1.97	0.41154
			3.942	242.415	6.87443								1.971	7.54967		1.971	0.41154
			3.944	243.734	6.58363								1.972	7.54967		1.972	0.41154
			3.946	245.365	6.19276								1.973	7.54967		1.973	0.41154
			3.948	247.328	5.77688								1.974	7.55279		1.974	0.41155
			3.95	249.638	5.17651								1.975	7.54967		1.975	0.41155
			3.952	252.305	4.61992								1.976	7.54967		1.976	0.41156
			3.954	255.329	4.01955								1.977	7.55592		1.977	0.41156
			3.956	258.701	3.23782								1.978	7.54967		1.978	0.41157
			3.958	262.407	2.52488								1.979	7.55279		1.979	0.41158
			3.96	266.424	2.14027								1.98	7.55592		1.98	0.41159
			3.962	270.721	1.85572								1.981	7.55905		1.981	0.41161
			3.964	275.261	1.54302								1.982	7.55592		1.982	0.41162
			3.966	280.002	1.24597								1.983	7.56217		1.983	0.41163
			3.968	284.9	0.9833								1.984	7.55905		1.984	0.41165
			3.97	289.906	0.80194								1.985	7.55905		1.985	0.41166
			3.972	294.971	0.60182								1.986	7.55905		1.986	0.41168
			3.974	300.046	0.43922								1.987	7.56843		1.987	0.41169
			3.976	305.085	0.31101								1.988	7.55905		1.988	0.41171
			3.978	310.043	0.2047								1.989	7.56217		1.989	0.41172
			3.98	314.881	0.14216								1.99	7.56843		1.99	0.41174
			3.982	319.565	0.08275								1.991	7.55905		1.991	0.41175
			3.984	324.064	0.05461								1.992	7.5653		1.992	0.41177
			3.986	328.356	0.05148								1.993	7.5653		1.993	0.41179
			3.988	332.425	0.05461								1.994	7.56843		1.994	0.41181
			3.99	336.257	0.04523								1.995	7.56843		1.995	0.41182
			3.992	339.849	0.04835								1.996	7.56843		1.996	0.41184
[truncated: 188,197 more rows]

## Sheet: Figure 3
Figure 3b			Figure 3c			Figure 3d				Figure 3e				Figure 3f
Time	Qs		Time	Is		Time	Q0	Qs		Time	Vm	Qs		Resistance	Power (Average)	Power (Peak)
s	μC		s	mA		s	μC	μC		s	V	μC		Ω	mW	mW
0	0.00383		0	-0.00732		0	0.00173	0.04504		0	0.4856	0.11071		508	0.00763	0.36703
0.002	0.000707		0.0005	-0.00732		0.002	0.00798	0.0513		0.002	1.11059	0.11071		10308	0.14847	7.80213
0.004	0.00383		0.001	-0.00701		0.004	0.01736	0.05442		0.004	1.73558	0.11696		20408	0.20339	14.0591
0.006	0.00383		0.0015	-0.00701		0.006	0.01736	0.04504		0.006	2.04808	0.11383		50608	0.27661	36.5643
0.008	0.00696		0.002	-0.00732		0.008	0.01736	0.05442		0.008	2.04808	0.10758		70508	0.40271	45.1251
0.01	0.00383		0.0025	-0.00701		0.01	0.02986	0.0513		0.01	3.29807	0.10758		99808	0.54915	63.8771
0.012	0.00696		0.003	-0.00669		0.012	0.04861	0.0513		0.012	3.29807	0.10758		149908	0.81356	91.204
0.014	0.00696		0.0035	-0.00669		0.014	0.07048	0.04504		0.014	3.29807	0.10445		200508	1.05763	112.786
0.016	0.00696		0.004	-0.00701		0.016	0.09548	0.05442		0.016	3.92306	0.10133		299808	1.38305	126.669
0.018	0.000707		0.0045	-0.00701		0.018	0.12673	0.05755		0.018	4.23556	0.10133		517508	1.40339	126.802
0.02	0.000707		0.005	-0.00701		0.02	0.1486	0.05442		0.02	5.17305	0.0982		847908	1.22034	119.889
0.022	0.00696		0.0055	-0.00732		0.022	0.17048	0.05442		0.022	5.17305	0.10133		988508	--	113.223
0.024	0.000707		0.006	-0.00638		0.024	0.1861	0.05442		0.024	4.86055	0.10133		1491510	1.07797	93.2194
0.026	0.00696		0.0065	-0.00701		0.026	0.20798	0.05755		0.026	5.17305	0.10133		2991510	0.81356	67.309
0.028	0.00696		0.007	-0.00669		0.028	0.21423	0.05755		0.028	5.48554	0.09507		7070510	0.42712	40
0.03	0.01009		0.0075	-0.00669		0.03	0.2361	0.06068		0.03	5.48554	0.08882		19700500	0.30508	24.1331
0.032	0.00696		0.008	-0.00669		0.032	0.24548	0.07006		0.032	5.79804	0.09194		50930500	0.18712	20.3722
0.034	0.00696		0.0085	-0.00669		0.034	0.2611	0.07631		0.034	5.79804	0.08569		150301000	0.1261	9.61926
0.036	0.01009		0.009	-0.00638		0.036	0.26423	0.08569		0.036	6.11054	0.08569		305001000	0.10983	7.62502
0.038	0.00383		0.0095	-0.00732		0.038	0.2736	0.08882		0.038	6.73553	0.08257		496001000	0.1	6.07601
0.04	0.00383		0.01	-0.00669		0.04	0.2861	0.08882		0.04	6.73553	0.07944
0.042	0.00383		0.0105	-0.00669		0.042	0.29548	0.08882		0.042	6.73553	0.07944
0.044	0.00383		0.011	-0.00669		0.044	0.30798	0.09194		0.044	7.36052	0.08569
0.046	0.00383		0.0115	-0.00638		0.046	0.31423	0.0982		0.046	7.04803	0.07318
0.048	0.00696		0.012	-0.00638		0.048	0.30798	0.10133		0.048	7.04803	0.07006
0.05	0.00696		0.0125	-0.00638		0.05	0.32048	0.10133		0.05	7.36052	0.07006
0.052	0.00383		0.013	-0.00669		0.052	0.3361	0.10133		0.052	7.04803	0.06068
0.054	0.00696		0.0135	-0.00669		0.054	0.33298	0.11071		0.054	7.04803	0.04817
0.056	0.000707		0.014	-0.00638		0.056	0.32985	0.11696		0.056	7.04803	0.04817
0.058	0.00383		0.0145	-0.00607		0.058	0.3361	0.11696		0.058	7.36052	0.04504
0.06	0.00383		0.015	-0.00638		0.06	0.34235	0.12009		0.06	7.98552	0.03566
0.062	0.000707		0.0155	-0.00669		0.062	0.34548	0.12009		0.062	8.29801	0.02941
0.064	0.000707		0.016	-0.00669		0.064	0.35485	0.12009		0.064	7.98552	0.03253
0.066	0.00383		0.0165	-0.00763		0.066	0.35485	0.12322		0.066	7.98552	0.02941
0.068	0.00383		0.017	-0.00669		0.068	0.35798	0.12322		0.068	8.61051	0.02941
0.07	0.00383		0.0175	-0.00638		0.07	0.35485	0.12322		0.07	8.29801	0.03253
0.072	0.00696		0.018	-0.00638		0.072	0.35798	0.12634		0.072	8.61051	0.02628
0.074	0.00696		0.0185	-0.00638		0.074	0.35798	0.13259		0.074	8.29801	0.02628
0.076	0.00383		0.019	-0.00638		0.076	0.3611	0.12634		0.076	8.29801	0.02315
0.078	0.000707		0.0195	-0.00607		0.078	0.36735	0.12947		0.078	8.29801	0.02941
0.08	0.00383		0.02	-0.00669		0.08	0.36423	0.13259		0.08	8.29801	0.02628
0.082	0.00383		0.0205	-0.00669		0.082	0.37673	0.13259		0.082	8.92301	0.02628
0.084	0.000707		0.021	-0.00669		0.084	0.37048	0.13885		0.084	8.61051	0.03253
0.086	0.00383		0.0215	-0.00669		0.086	0.36423	0.13572		0.086	8.92301	0.02628
0.088	0.00696		0.022	-0.00669		0.088	0.36735	0.13885		0.088	9.2355	0.02315
0.09	0.00696		0.0225	-0.00669		0.09	0.37048	0.13572		0.09	9.2355	0.02941
0.092	0.00696		0.023	-0.00669		0.092	0.3736	0.13572		0.092	8.61051	0.02315
0.094	0.00383		0.0235	-0.00701		0.094	0.3736	0.13572		0.094	9.2355	0.02315
0.096	0.00696		0.024	-0.00701		0.096	0.37048	0.13885		0.096	8.92301	0.02628
0.098	0.000707		0.0245	-0.00669		0.098	0.37048	0.13885		0.098	8.61051	0.02628
0.1	0.00383		0.025	-0.00669		0.1	0.37673	0.1451		0.1	8.92301	0.02315
0.102	0.00383		0.0255	-0.00732		0.102	0.37985	0.13572		0.102	9.548	0.02941
0.104	0.00383		0.026	-0.00669		0.104	0.3736	0.1451		0.104	9.2355	0.02941
0.106	0.00383		0.0265	-0.00669		0.106	0.3736	0.13885		0.106	9.8605	0.02003
0.108	0.00383		0.027	-0.00669		0.108	0.37673	0.13885		0.108	9.8605	0.02628
0.11	0.00696		0.0275	-0.00701		0.11	0.36735	0.14198		0.11	9.8605	0.03253
0.112	0.000707		0.028	-0.00701		0.112	0.3736	0.14823		0.112	9.548	0.02941
0.114	0.01009		0.0285	-0.00638		0.114	0.37673	0.14198		0.114	9.2355	0.02003
0.116	0.000707		0.029	-0.00701		0.116	0.37673	0.1451		0.116	9.2355	0.02315
0.118	0.00696		0.0295	-0.00669		0.118	0.37048	0.14823		0.118	9.8605	0.02315
0.12	0.01009		0.03	-0.00607		0.12	0.3736	0.14823		0.12	9.548	0.0169
0.122	0.00696		0.0305	-0.00669		0.122	0.37673	0.1451		0.122	9.8605	0.02315
0.124	0.000707		0.031	-0.00638		0.124	0.37985	0.1451		0.124	10.173	0.02941
0.126	0.00696		0.0315	-0.00669		0.126	0.37673	0.14198		0.126	9.548	0.02628
0.128	0.01009		0.032	-0.00669		0.128	0.37048	0.1451		0.128	9.2355	0.02941
0.13	0.00383		0.0325	-0.00701		0.13	0.38298	0.14198		0.13	9.8605	0.02628
0.132	0.01009		0.033	-0.00701		0.132	0.37985	0.1451		0.132	9.8605	0.02628
0.134	0.01009		0.0335	-0.00638		0.134	0.37673	0.13885		0.134	9.2355	0.0169
0.136	0.00696		0.034	-0.00669		0.136	0.37673	0.15136		0.136	9.548	0.02315
0.138	0.00383		0.0345	-0.00701		0.138	0.3736	0.14198		0.138	9.8605	0.02628
0.14	0.01009		0.035	-0.00701		0.14	0.38298	0.1451		0.14	9.8605	0.02315
0.142	0.000707		0.0355	-0.00701		0.142	0.37673	0.15136		0.142	9.8605	0.02315
0.144	0.00383		0.036	-0.00732		0.144	0.37673	0.14823		0.144	9.548	0.02941
0.146	0.00383		0.0365	-0.00732		0.146	0.37673	0.14823		0.146	9.8605	0.02315
0.148	0.00696		0.037	-0.00669		0.148	0.3861	0.14198		0.148	9.548	0.02628
0.15	0.00383		0.0375	-0.00701		0.15	0.3736	0.1451		0.15	10.4855	0.02628
0.152	0.00696		0.038	-0.00638		0.152	0.37673	0.14823		0.152	9.548	0.02628
0.154	0.00383		0.0385	-0.00732		0.154	0.37673	0.14823		0.154	10.173	0.02315
0.156	0.00383		0.039	-0.00701		0.156	0.37985	0.14823		0.156	9.548	0.02315
0.158	0.000707		0.0395	-0.00669		0.158	0.38298	0.1451		0.158	10.4855	0.02003
0.16	0.00383		0.04	-0.00638		0.16	0.38298	0.1451		0.16	9.2355	0.02003
0.162	0.00383		0.0405	-0.00701		0.162	0.37985	0.15448		0.162	9.548	0.02003
0.164	0.000707		0.041	-0.00732		0.164	0.38298	0.15136		0.164	9.548	0.02941
0.166	0.00383		0.0415	-0.00732		0.166	0.37673	0.14823		0.166	9.548	0.02941
0.168	0.00696		0.042	-0.00669		0.168	0.3736	0.14823		0.168	10.173	0.02628
0.17	0.00696		0.0425	-0.00669		0.17	0.38298	0.15136		0.17	10.173	0.02628
0.172	0.01009		0.043	-0.00701		0.172	0.3861	0.14823		0.172	10.173	0.02003
0.174	0.00696		0.0435	-0.00732		0.174	0.37673	0.14823		0.174	9.548	0.02003
0.176	0.00383		0.044	-0.00794		0.176	0.37985	0.14823		0.176	9.2355	0.02315
0.178	0.000707		0.0445	-0.00732		0.178	0.37673	0.15136		0.178	8.92301	0.02315
0.18	0.00383		0.045	-0.00701		0.18	0.38298	0.15136		0.18	9.2355	0.02628
0.182	0.01009		0.0455	-0.00732		0.182	0.38298	0.15761		0.182	9.2355	0.02003
0.184	-0.00242		0.046	-0.00701		0.184	0.37673	0.15448		0.184	9.8605	0.02941
0.186	0.00696		0.0465	-0.00669		0.186	0.37673	0.15136		0.186	9.548	0.02628
0.188	0.00696		0.047	-0.00732		0.188	0.37673	0.15136		0.188	9.2355	0.02628
0.19	0.00696		0.0475	-0.00763		0.19	0.3736	0.14823		0.19	9.548	0.02628
0.192	0.01009		0.048	-0.00732		0.192	0.38298	0.15136		0.192	8.92301	0.02628
0.194	0.01009		0.0485	-0.00701		0.194	0.37985	0.15448		0.194	9.2355	0.02315
0.196	0.00696		0.049	-0.00794		0.196	0.37985	0.15761		0.196	8.92301	0.02628
0.198	0.00383		0.0495	-0.00701		0.198	0.3736	0.15761		0.198	9.2355	0.02315
0.2	0.01009		0.05	-0.00669		0.2	0.3861	0.15136		0.2	9.548	0.02003
0.202	0.00383		0.0505	-0.00669		0.202	0.37673	0.15761		0.202	9.548	0.02315
0.204	0.00383		0.051	-0.00763		0.204	0.38923	0.15448		0.204	9.8605	0.02941
0.206	0.000707		0.0515	-0.00763		0.206	0.38298	0.14823		0.206	9.8605	0.02628
0.208	0.01009		0.052	-0.00794		0.208	0.3861	0.15136		0.208	9.2355	0.02628
0.21	0.00696		0.0525	-0.00701		0.21	0.37985	0.15136		0.21	9.548	0.02628
0.212	0.00383		0.053	-0.00732		0.212	0.38298	0.15136		0.212	9.548	0.02628
0.214	0.01322		0.0535	-0.00701		0.214	0.37985	0.14823		0.214	9.548	0.02315
0.216	0.00696		0.054	-0.00701		0.216	0.37673	0.15448		0.216	9.8605	0.02315
0.218	0.000707		0.0545	-0.00701		0.218	0.3861	0.15448		0.218	9.548	0.02315
0.22	0.000707		0.055	-0.00732		0.22	0.3861	0.15136		0.22	9.8605	0.02315
0.222	0.00383		0.0555	-0.00732		0.222	0.38298	0.15448		0.222	10.4855	0.02003
0.224	0.000707		0.056	-0.00638		0.224	0.37985	0.15448		0.224	9.8605	0.02628
0.226	0.00383		0.0565	-0.00701		0.226	0.3861	0.15136		0.226	9.548	0.02315
0.228	0.01009		0.057	-0.00701		0.228	0.37673	0.15448		0.228	9.8605	0.02628
0.23	0.01009		0.0575	-0.00701		0.23	0.38923	0.15761		0.23	9.8605	0.02003
0.232	0.00383		0.058	-0.00732		0.232	0.3861	0.15448		0.232	9.548	0.02628
0.234	0.00383		0.0585	-0.00701		0.234	0.38298	0.15448		0.234	9.2355	0.02315
0.236	0.000707		0.059	-0.00669		0.236	0.38298	0.15761		0.236	9.2355	0.02628
0.238	0.000707		0.0595	-0.00701		0.238	0.38923	0.15136		0.238	10.173	0.02003
0.24	0.000707		0.06	-0.00669		0.24	0.3861	0.15448		0.24	9.2355	0.02003
0.242	0.00383		0.0605	-0.00701		0.242	0.37985	0.16074		0.242	9.548	0.02628
0.244	0.00383		0.061	-0.00732		0.244	0.38298	0.16387		0.244	9.2355	0.02941
0.246	0.000707		0.0615	-0.00669		0.246	0.37985	0.15448		0.246	8.92301	0.02315
0.248	0.00696		0.062	-0.00701		0.248	0.38298	0.15448		0.248	9.2355	0.02315
0.25	0.00696		0.0625	-0.00669		0.25	0.3861	0.15448		0.25	9.548	0.02941
0.252	0.00383		0.063	-0.00732		0.252	0.37985	0.15448		0.252	9.8605	0.02003
0.254	0.00383		0.0635	-0.00669		0.254	0.3861	0.15136		0.254	9.8605	0.02003
0.256	0.00696		0.064	-0.00763		0.256	0.3861	0.15761		0.256	10.173	0.02315
0.258	0.00696		0.0645	-0.00669		0.258	0.39235	0.15448		0.258	9.548	0.02628
0.26	0.01009		0.065	-0.00638		0.26	0.38298	0.16387		0.26	9.8605	0.0169
0.262	0.01009		0.0655	-0.00669		0.262	0.37985	0.16387		0.262	9.8605	0.02628
0.264	0.000707		0.066	-0.00638		0.264	0.38298	0.16387		0.264	10.4855	0.02628
0.266	0.00696		0.0665	-0.00732		0.266	0.38298	0.15761		0.266	9.8605	0.02628
0.268	0.00696		0.067	-0.00669		0.268	0.37673	0.16074		0.268	9.2355	0.02941
0.27	0.01009		0.0675	-0.00701		0.27	0.37985	0.15761		0.27	9.548	0.02628
0.272	0.00383		0.068	-0.00669		0.272	0.37673	0.16074		0.272	9.2355	0.02941
0.274	0.00696		0.0685	-0.00701		0.274	0.37673	0.15761		0.274	8.92301	0.02628
0.276	0.00696		0.069	-0.00732		0.276	0.38298	0.16074		0.276	8.61051	0.02628
0.278	0.00383		0.0695	-0.00669		0.278	0.38298	0.15761		0.278	9.2355	0.02628
0.28	0.00383		0.07	-0.00638		0.28	0.3861	0.15761		0.28	9.548	0.02315
0.282	0.00696		0.0705	-0.00669		0.282	0.3736	0.16387		0.282	9.548	0.02315
0.284	0.000707		0.071	-0.00669		0.284	0.37985	0.15761		0.284	10.173	0.02628
0.286	0.00696		0.0715	-0.00669		0.286	0.37985	0.15761		0.286	9.548	0.02941
0.288	0.01009		0.072	-0.00638		0.288	0.39235	0.15136		0.288	9.2355	0.02315
0.29	0.00696		0.0725	-0.00607		0.29	0.37673	0.16074		0.29	9.548	0.02941
0.292	0.00383		0.073	-0.00607		0.292	0.3861	0.15136		0.292	9.548	0.02315
0.294	0.00696		0.0735	-0.00638		0.294	0.37985	0.15761		0.294	8.61051	0.02003
0.296	0.00383		0.074	-0.00669		0.296	0.3861	0.16074		0.296	9.2355	0.02628
0.298	0.00383		0.0745	-0.00638		0.298	0.37985	0.16074		0.298	9.8605	0.02003
0.3	0.00696		0.075	-0.00638		0.3	0.39235	0.15136		0.3	10.4855	0.02315
0.302	0.00383		0.0755	-0.00638		0.302	0.3861	0.16387		0.302	9.8605	0.02628
0.304	0.000707		0.076	-0.00638		0.304	0.37985	0.16074		0.304	10.173	0.02628
0.306	0.00383		0.0765	-0.00701		0.306	0.37985	0.16699		0.306	10.173	0.02315
0.308	0.00696		0.077	-0.00669		0.308	0.38298	0.15761		0.308	9.548	0.02628
0.31	0.00383		0.0775	-0.00669		0.31	0.39548	0.16074		0.31	9.8605	0.02628
0.312	0.00696		0.078	-0.00638		0.312	0.38298	0.15761		0.312	9.8605	0.02315
0.314	0.00696		0.0785	-0.00638		0.314	0.37985	0.15761		0.314	10.173	0.02315
0.316	0.01009		0.079	-0.00669		0.316	0.38298	0.16387		0.316	9.8605	0.02315
0.318	0.00383		0.0795	-0.00669		0.318	0.37673	0.16387		0.318	10.173	0.02315
0.32	0.00383		0.08	-0.00638		0.32	0.37985	0.16074		0.32	9.548	0.02003
0.322	0.00696		0.0805	-0.00638		0.322	0.37985	0.16074		0.322	10.173	0.02628
0.324	0.00383		0.081	-0.00607		0.324	0.37985	0.16387		0.324	9.548	0.02315
0.326	0.00383		0.0815	-0.00638		0.326	0.37985	0.16074		0.326	10.173	0.02315
0.328	0.01009		0.082	-0.00669		0.328	0.3736	0.16699		0.328	9.2355	0.03253
0.33	0.01322		0.0825	-0.00701		0.33	0.38298	0.16387		0.33	9.548	0.02628
0.332	0.00383		0.083	-0.00638		0.332	0.37985	0.15761		0.332	9.8605	0.02315
0.334	0.00696		0.0835	-0.00701		0.334	0.37985	0.15761		0.334	8.92301	0.02003
0.336	0.00696		0.084	-0.00701		0.336	0.38923	0.16699		0.336	9.8605	0.02003
0.338	0.000707		0.0845	-0.00638		0.338	0.38923	0.16074		0.338	10.173	0.02315
0.34	0.00383		0.085	-0.00701		0.34	0.38298	0.16387		0.34	9.8605	0.02628
0.342	0.00696		0.0855	-0.00638		0.342	0.38923	0.16387		0.342	10.4855	0.02628
0.344	0.000707		0.086	-0.00669		0.344	0.37985	0.16074		0.344	9.8605	0.02628
0.346	0.00383		0.0865	-0.00669		0.346	0.38923	0.15761		0.346	9.8605	0.02315
0.348	0.00696		0.087	-0.00669		0.348	0.39235	0.15761		0.348	9.8605	0.02315
0.35	0.00383		0.0875	-0.00701		0.35	0.3861	0.16074		0.35	9.548	0.02628
0.352	0.00696		0.088	-0.00669		0.352	0.38298	0.16699		0.352	9.548	0.02628
0.354	0.00696		0.0885	-0.00701		0.354	0.37985	0.16387		0.354	9.8605	0.02628
0.356	0.00383		0.089	-0.00638		0.356	0.38298	0.16699		0.356	9.8605	0.02315
0.358	0.00383		0.0895	-0.00638		0.358	0.39235	0.16387		0.358	10.173	0.02628
0.36	0.000707		0.09	-0.00638		0.36	0.38923	0.16699		0.36	9.548	0.02003
0.362	0.00383		0.0905	-0.00701		0.362	0.3861	0.16387		0.362	10.4855	0.02003
0.364	0.000707		0.091	-0.00732		0.364	0.38298	0.17012		0.364	10.4855	0.02315
0.366	0.00383		0.0915	-0.00701		0.366	0.38298	0.16387		0.366	10.4855	0.02315
0.368	0.01009		0.092	-0.00638		0.368	0.37985	0.16699		0.368	10.173	0.02628
0.37	0.01322		0.0925	-0.00669		0.37	0.38298	0.16387		0.37	10.4855	0.02941
0.372	0.00696		0.093	-0.00669		0.372	0.38298	0.16387		0.372	10.173	0.02628
0.374	0.01009		0.0935	-0.00701		0.374	0.38923	0.15448		0.374	10.173	0.02315
0.376	0.00696		0.094	-0.00669		0.376	0.3861	0.16699		0.376	10.798	0.02315
0.378	0.000707		0.0945	-0.00669		0.378	0.3861	0.16074		0.378	10.173	0.02628
0.38	0.000707		0.095	-0.00638		0.38	0.38298	0.17012		0.38	10.4855	0.0169
0.382	0.00696		0.0955	-0.00669		0.382	0.37985	0.16387		0.382	10.798	0.02628
0.384	0.000707		0.096	-0.00701		0.384	0.3861	0.16699		0.384	10.798	0.02941
0.386	0.00383		0.0965	-0.00701		0.386	0.38923	0.16387		0.386	10.4855	0.02315
0.388	0.01009		0.097	-0.00701		0.388	0.38298	0.16699		0.388	9.8605	0.02941
0.39	0.01009		0.0975	-0.00638		0.39	0.37985	0.16387		0.39	9.8605	0.02941
0.392	0.00696		0.098	-0.00701		0.392	0.37985	0.16387		0.392	10.173	0.02941
0.394	0.00696		0.0985	-0.00669		0.394	0.39235	0.15761		0.394	10.173	0.0169
0.396	0.00696		0.099	-0.00701		0.396	0.38298	0.16699		0.396	9.548	0.02315
0.398	0.00383		0.0995	-0.00701		0.398	0.37985	0.17325		0.398	10.173	0.02315
0.4	0.00696		0.1	-0.00669		0.4	0.38298	0.16699		0.4	10.173	0.02315
0.402	0.00383		0.1005	-0.00701		0.402	0.3861	0.16387		0.402	9.8605	0.02628
0.404	0.00696		0.101	-0.00732		0.404	0.3861	0.16387		0.404	9.8605	0.02628
0.406	0.00383		0.1015	-0.00732		0.406	0.38298	0.16699		0.406	10.173	0.02628
0.408	0.00696		0.102	-0.00669		0.408	0.39235	0.16074		0.408	10.173	0.02315
0.41	0.01009		0.1025	-0.00701		0.41	0.38298	0.16387		0.41	10.173	0.02628
0.412	0.00696		0.103	-0.00732		0.412	0.3861	0.16699		0.412	10.173	0.02315
0.414	0.00696		0.1035	-0.00732		0.414	0.38923	0.16074		0.414	9.8605	0.02315
0.416	0.00696		0.104	-0.00701		0.416	0.3861	0.16699		0.416	10.173	0.02315
0.418	0.00383		0.1045	-0.00701		0.418	0.38923	0.16387		0.418	10.173	0.02315
0.42	0.00383		0.105	-0.00732		0.42	0.37985	0.17012		0.42	10.798	0.02315
0.422	0.00696		0.1055	-0.00669		0.422	0.38923	0.16699		0.422	10.4855	0.02941
0.424	-0.00242		0.106	-0.00794		0.424	0.3861	0.17325		0.424	10.173	0.02628
0.426	0.00383		0.1065	-0.00763		0.426	0.38298	0.16387		0.426	10.4855	0.02315
0.428	0.01009		0.107	-0.00732		0.428	0.38923	0.16387		0.428	10.173	0.02315
0.43	0.01009		0.1075	-0.00701		0.43	0.38298	0.16387		0.43	10.798	0.02941
0.432	0.00696		0.108	-0.00732		0.432	0.38298	0.16074		0.432	10.4855	0.02628
0.434	0.00383		0.1085	-0.00732		0.434	0.3861	0.16074		0.434	10.173	0.02315
0.436	0.00383		0.109	-0.00732		0.436	0.38298	0.16699		0.436	10.173	0.02003
0.438	0.000707		0.1095	-0.00763		0.438	0.39548	0.16074		0.438	10.798	0.02315
0.44	0.00383		0.11	-0.00732		0.44	0.37985	0.17012		0.44	10.173	0.02315
0.442	0.00383		0.1105	-0.00701		0.442	0.3861	0.16074		0.442	10.4855	0.02628
0.444	0.00383		0.111	-0.00701		0.444	0.38298	0.15761		0.444	10.173	0.02315
0.446	0.00696		0.1115	-0.00701		0.446	0.3861	0.15448		0.446	10.4855	0.02315
0.448	0.00696		0.112	-0.00732		0.448	0.38298	0.15761		0.448	9.8605	0.02628
0.45	0.00696		0.1125	-0.00732		0.45	0.38298	0.15448		0.45	10.4855	0.02315
0.452	0.00696		0.113	-0.00763		0.452	0.3861	0.15448		0.452	9.8605	0.02628
0.454	0.01322		0.1135	-0.00669		0.454	0.3861	0.15136		0.454	10.173	0.02315
0.456	0.00696		0.114	-0.00638		0.456	0.38923	0.15136		0.456	9.8605	0.02315
0.458	0.00383		0.1145	-0.00701		0.458	0.40173	0.15448		0.458	9.8605	0.02628
0.46	0.00696		0.115	-0.00669		0.46	0.40485	0.14823		0.46	9.8605	0.02628
0.462	0.00696		0.1155	-0.00701		0.462	0.40798	0.1451		0.462	10.173	0.02315
0.464	0.00696		0.116	-0.00763		0.464	0.41735	0.1451		0.464	9.548	0.02628
0.466	0.01009		0.1165	-0.00701		0.466	0.4236	0.13885		0.466	9.8605	0.02628
0.468	0.00696		0.117	-0.00732		0.468	0.43298	0.13885		0.468	9.8605	0.02941
0.47	0.01009		0.1175	-0.00669		0.47	0.4486	0.12947		0.47	9.8605	0.02941
0.472	0.01009		0.118	-0.00732		0.472	0.46735	0.13259		0.472	9.8605	0.02628
0.474	0.01009		0.1185	-0.00732		0.474	0.48298	0.12947		0.474	9.8605	0.02003
0.476	0.00383		0.119	-0.00701		0.476	0.50798	0.12634		0.476	9.548	0.02628
0.478	0.00383		0.1195	-0.00669		0.478	0.54548	0.12009		0.478	10.173	0.02315
0.48	0.00383		0.12	-0.00669		0.48	0.57985	0.12009		0.48	9.8605	0.02003
0.482	0.00696		0.1205	-0.00669		0.482	0.62047	0.11696		0.482	9.8605	0.02003
0.484	0.00383		0.121	-0.00669		0.484	0.66735	0.11696		0.484	9.8605	0.02628
0.486	0.00696		0.1215	-0.00701		0.486	0.6986	0.11383		0.486	9.548	0.02315
0.488	0.00696		0.122	-0.00701		0.488	0.7236	0.10758		0.488	10.173	0.02315
0.49	0.00696		0.1225	-0.00701		0.49	0.73922	0.11071		0.49	9.548	0.02628
0.492	0.00383		0.123	-0.00669		0.492	0.7486	0.10758		0.492	9.8605	0.02315
0.494	0.00696		0.1235	-0.00732		0.494	0.7611	0.10758		0.494	10.173	0.02315
0.496	0.01009		0.124	-0.00669		0.496	0.76735	0.10758		0.496	10.173	0.02003
0.498	0.01009		0.1245	-0.00732		0.498	0.77047	0.11071		0.498	9.8605	0.02003
0.5	0.00696		0.125	-0.00701		0.5	0.77047	0.10445		0.5	9.8605	0.02003
0.502	0.00696		0.1255	-0.00669		0.502	0.7736	0.10445		0.502	10.173	0.02628
0.504	0.00383		0.126	-0.00732		0.504	0.76422	0.10758		0.504	10.173	0.02628
0.506	0.00383		0.1265	-0.00701		0.506	0.7736	0.10445		0.506	9.8605	0.02628
0.508	0.01009		0.127	-0.00701		0.508	0.78297	0.09507		0.508	9.548	0.02941
0.51	0.00696		0.1275	-0.00701		0.51	0.77672	0.09507		0.51	9.548	0.02628
0.512	0.00383		0.128	-0.00669		0.512	0.78297	0.09507		0.512	9.8605	0.02003
0.514	0.01322		0.1285	-0.00701		0.514	0.7861	0.09194		0.514	9.548	0.02315
0.516	0.01009		0.129	-0.00732		0.516	0.77985	0.09507		0.516	9.548	0.02003
0.518	0.00696		0.1295	-0.00669		0.518	0.78297	0.09507		0.518	9.548	0.02003
0.52	0.01009		0.13	-0.00607		0.52	0.7861	0.09507		0.52	9.548	0.02003
0.522	0.00696		0.1305	-0.00669		0.522	0.78297	0.08882		0.522	10.173	0.02315
0.524	0.01009		0.131	-0.00732		0.524	0.78297	0.09507		0.524	10.173	0.02628
0.526	0.00696		0.1315	-0.00701		0.526	0.78297	0.08569		0.526	10.173	0.02315
0.528	0.01009		0.132	-0.00669		0.528	0.78297	0.08257		0.528	9.548	0.02628
0.53	0.01009		0.1325	-0.00701		0.53	0.7861	0.08257		0.53	9.548	0.02628
0.532	0.00696		0.133	-0.00669		0.532	0.78922	0.07944		0.532	9.548	0.02003
0.534	0.00696		0.1335	-0.00638		0.534	0.78922	0.07631		0.534	10.4855	0.02003
0.536	0.01322		0.134	-0.00638		0.536	0.79235	0.07631		0.536	10.4855	0.02628
0.538	0.01009		0.1345	-0.00638		0.538	0.78922	0.06693		0.538	10.798	0.02628
0.54	0.01009		0.135	-0.00701		0.54	0.79547	0.05755		0.54	10.173	0.02003
0.542	0.01009		0.1355	-0.00669		0.542	0.78922	0.06068		0.542	10.173	0.02315
0.544	0.01009		0.136	-0.00669		0.544	0.79235	0.0513		0.544	10.798	0.02003
0.546	0.01322		0.1365	-0.00638		0.546	0.78922	0.04817		0.546	10.4855	0.02315
0.548	0.01322		0.137	-0.00638		0.548	0.79547	0.03879		0.548	10.173	0.02315
0.55	0.01009		0.1375	-0.00669		0.55	0.7861	0.03253		0.55	10.4855	0.02941
0.552	0.01634		0.138	-0.00701		0.552	0.79547	0.02941		0.552	10.173	0.02941
0.554	0.01634		0.1385	-0.00701		0.554	0.79547	0.02941		0.554	9.8605	0.02315
0.556	0.01634		0.139	-0.00638		0.556	0.78922	0.03253		0.556	10.173	0.02003
0.558	0.01322		0.1395	-0.00607		0.558	0.78922	0.03253		0.558	10.4855	0.02003
0.56	0.01009		0.14	-0.00669		0.56	0.7986	0.03253		0.56	10.173	0.02315
0.562	0.01322		0.1405	-0.00638		0.562	0.78922	0.02941		0.562	9.8605	0.02315
0.564	0.01009		0.141	-0.00669		0.564	0.79547	0.03253		0.564	10.798	0.02628
0.566	0.01322		0.1415	-0.00669		0.566	0.78922	0.02941		0.566	10.4855	0.02003
0.568	0.01947		0.142	-0.00669		0.568	0.79547	0.02628		0.568	10.173	0.02628
0.57	0.01322		0.1425	-0.00701		0.57	0.79547	0.02941		0.57	9.8605	0.02628
0.572	0.01634		0.143	-0.00701		0.572	0.79547	0.02941		0.572	9.8605	0.02315
0.574	0.02572		0.1435	-0.00669		0.574	0.79235	0.02628		0.574	9.8605	0.02315
0.576	0.22272		0.144	-0.00638		0.576	0.79547	0.03253		0.576	10.4855	0.02003
0.578	0.33842		0.1445	-0.00701		0.578	0.7861	0.03566		0.578	9.8605	0.02003
0.58	0.45724		0.145	-0.00669		0.58	0.7986	0.02628		0.58	9.8605	0.02315
0.582	0.52603		0.1455	-0.00669		0.582	0.79547	0.02941		0.582	10.4855	0.02628
0.584	0.5573		0.146	-0.00701		0.584	0.79547	0.03253		0.584	10.173	0.02628
0.586	0.6042		0.1465	-0.00638		0.586	0.79235	0.02628		0.586	10.4855	0.02315
0.588	0.62296		0.147	-0.00669		0.588	0.79547	0.02628		0.588	9.8605	0.02628
0.59	0.63235		0.1475	-0.00669		0.59	0.79235	0.03253		0.59	9.8605	0.02628
0.592	0.62296		0.148	-0.00638		0.592	0.79547	0.02941		0.592	9.8605	0.02003
0.594	0.64485		0.1485	-0.00638		0.594	0.7986	0.02628		0.594	9.548	0.02315
0.596	0.69176		0.149	-0.00701		0.596	0.79235	0.02941		0.596	9.8605	0.02315
0.598	0.75117		0.1495	-0.00669		0.598	0.78297	0.03253		0.598	10.173	0.02003
0.6	0.81683		0.15	-0.00638		0.6	0.79235	0.02941		0.6	9.8605	0.02315
0.602	0.86061		0.1505	-0.00638		0.602	0.7986	0.02628		0.602	10.173	0.02315
0.604	0.92315		0.151	-0.00669		0.604	0.80485	0.02628		0.604	10.4855	0.02628
0.606	1.02634		0.1515	-0.00701		0.606	0.79547	0.02628		0.606	10.173	0.02628
0.608	1.12327		0.152	-0.00669		0.608	0.78922	0.02315		0.608	9.548	0.02941
0.61	1.19207		0.1525	-0.00669		0.61	0.7986	0.02315		0.61	10.173	0.02628
0.612	1.25148		0.153	-0.00669		0.612	0.79547	0.02941		0.612	10.4855	0.02003
0.614	1.33903		0.1535	-0.00638		0.614	0.79547	0.02628		0.614	9.8605	0.02315
0.616	1.42346		0.154	-0.00669		0.616	0.80172	0.02628		0.616	9.8605	0.02315
0.618	1.47349		0.1545	-0.00701		0.618	0.79235	0.03253		0.618	9.8605	0.02315
0.62	1.51414		0.155	-0.00701		0.62	0.79547	0.02941		0.62	9.8605	0.02315
0.622	1.57355		0.1555	-0.00669		0.622	0.79235	0.02628		0.622	9.548	0.02628
0.624	1.69237		0.156	-0.00732		0.624	0.79547	0.02941		0.624	10.173	0.02315
0.626	1.94565		0.1565	-0.00732		0.626	0.79547	0.02628		0.626	9.548	0.02941
0.628	2.20832		0.157	-0.00669		0.628	0.79235	0.03253		0.628	10.173	0.02315
0.63	2.3803		0.1575	-0.00701		0.63	0.79235	0.02628		0.63	9.8605	0.02628
0.632	2.58042		0.158	-0.00669		0.632	0.79235	0.02628		0.632	9.548	0.02628
0.634	2.73051		0.1585	-0.00701		0.634	0.79235	0.02315		0.634	9.2355	0.02315
0.636	2.86497		0.159	-0.00669		0.636	0.79235	0.02941		0.636	9.548	0.02315
0.638	2.98692		0.1595	-0.00669		0.638	0.7986	0.02941		0.638	9.8605	0.02315
0.64	3.11513		0.16	-0.00701		0.64	0.79547	0.02941		0.64	9.548	0.02628
0.642	3.2402		0.1605	-0.00669		0.642	0.7986	0.02628		0.642	9.8605	0.02628
0.644	3.33088		0.161	-0.00763		0.644	0.79547	0.02941		0.644	9.548	0.02941
0.646	3.42469		0.1615	-0.00763		0.646	0.79547	0.02628		0.646	9.548	0.02628
0.648	3.52163		0.162	-0.00732		0.648	0.78922	0.02628		0.648	9.8605	0.02628
0.65	3.59667		0.1625	-0.00701		0.65	0.79547	0.02315		0.65	9.8605	0.02628
0.652	3.67172		0.163	-0.00763		0.652	0.79547	0.02628		0.652	9.548	0.02628
0.654	3.74364		0.1635	-0.00732		0.654	0.79235	0.02003		0.654	9.8605	0.02315
0.656	3.82181		0.164	-0.00701		0.656	0.79547	0.02941		0.656	9.8605	0.02315
0.658	3.88435		0.1645	-0.00732		0.658	0.79235	0.02628		0.658	9.548	0.02003
0.66	3.95002		0.165	-0.00701		0.66	0.7986	0.02628		0.66	9.8605	0.02003
0.662	3.99692		0.1655	-0.00732		0.662	0.79547	0.02628		0.662	10.173	0.02315
0.664	4.05008		0.166	-0.00732		0.664	0.79547	0.03253		0.664	10.173	0.02315
0.666	4.09073		0.1665	-0.00732		0.666	0.7986	0.02315		0.666	9.8605	0.02003
0.668	4.13763		0.167	-0.00701		0.668	0.7986	0.02315		0.668	9.8605	0.02315
0.67	4.17515		0.1675	-0.00794		0.67	0.7986	0.02628		0.67	9.8605	0.02628
0.672	4.22518		0.168	-0.00732		0.672	0.79547	0.02628		0.672	9.548	0.02003
0.674	4.27522		0.1685	-0.00732		0.674	0.79547	0.02315		0.674	9.8605	0.02315
0.676	4.31274		0.169	-0.00732		0.676	0.79547	0.02941		0.676	10.173	0.02628
0.678	4.35026		0.1695	-0.00701		0.678	0.7986	0.02941		0.678	10.4855	0.02315
0.68	4.39091		0.17	-0.00701		0.68	0.79547	0.02628		0.68	9.8605	0.02003
0.682	4.43469		0.1705	-0.00763		0.682	0.79235	0.02941		0.682	10.173	0.02315
0.684	4.47534		0.171	-0.00701		0.684	0.7986	0.02941		0.684	10.173	0.02628
0.686	4.52224		0.1715	-0.00732		0.686	0.79547	0.02628		0.686	10.4855	0.02315
0.688	4.56915		0.172	-0.00669		0.688	0.80172	0.02003		0.688	9.548	0.02628
0.69	4.63169		0.1725	-0.00669		0.69	0.79547	0.02628		0.69	9.8605	0.02628
0.692	4.68797		0.173	-0.00701		0.692	0.79235	0.02628		0.692	9.548	0.02628
0.694	4.76614		0.1735	-0.00701		0.694	0.79547	0.02315		0.694	9.8605	0.02315
0.696	4.89747		0.174	-0.00701		0.696	0.7986	0.02941		0.696	9.8605	0.02315
0.698	5.06633		0.1745	-0.00701		0.698	0.78922	0.03253		0.698	9.8605	0.02628
0.7	5.26645		0.175	-0.00669		0.7	0.79235	0.02941		0.7	10.4855	0.02003
0.702	5.50097		0.1755	-0.00669		0.702	0.79547	0.02628		0.702	9.8605	0.02315
0.704	5.7136		0.176	-0.00794		0.704	0.79547	0.02941		0.704	10.173	0.02628
0.706	5.85431		0.1765	-0.00701		0.706	0.7986	0.02315		0.706	10.173	0.02315
0.708	5.97314		0.177	-0.00701		0.708	0.79235	0.02628		0.708	9.548	0.02628
0.71	6.08258		0.1775	-0.00669		0.71	0.78922	0.02941		0.71	10.173	0.02315
0.712	6.17639		0.178	-0.00638		0.712	0.79235	0.02941		0.712	9.8605	0.02315
0.714	6.26707		0.1785	-0.00732		0.714	0.7986	0.02003		0.714	10.173	0.02003
0.716	6.36088		0.179	-0.00701		0.716	0.79547	0.03253		0.716	9.8605	0.02315
0.718	6.45156		0.1795	-0.00638		0.718	0.79235	0.02941		0.718	9.548	0.02628
0.72	6.53286		0.18	-0.00669		0.72	0.79235	0.02941		0.72	10.173	0.02628
0.722	6.59539		0.1805	-0.00701		0.722	0.79235	0.02628		0.722	10.173	0.02315
0.724	6.64855		0.181	-0.00732		0.724	0.7986	0.02941		0.724	10.173	0.02315
0.726	6.6892		0.1815	-0.00701		0.726	0.79547	0.02003		0.726	10.4855	0.02628
0.728	6.72985		0.182	-0.00669		0.728	0.79235	0.02628		0.728	10.173	0.02628
0.73	6.76738		0.1825	-0.00732		0.73	0.80172	0.02003		0.73	9.8605	0.02941
0.732	6.80177		0.183	-0.00701		0.732	0.78922	0.02628		0.732	10.173	0.02628
0.734	6.83617		0.1835	-0.00701		0.734	0.79235	0.02941		0.734	10.173	0.02315
0.736	6.86744		0.184	-0.00732		0.736	0.79235	0.02315		0.736	9.8605	0.02315
0.738	6.88933		0.1845	-0.00701		0.738	0.7986	0.02941		0.738	9.8605	0.02315
0.74	6.91434		0.185	-0.00763		0.74	0.7986	0.02315		0.74	9.548	0.02315
0.742	6.9331		0.1855	-0.00701		0.742	0.80172	0.02941		0.742	9.548	0.02628
0.744	6.93936		0.186	-0.00701		0.744	0.79235	0.02941		0.744	10.173	0.02941
0.746	6.95186		0.1865	-0.00607		0.746	0.79547	0.02941		0.746	9.8605	0.02315
0.748	6.96437		0.187	-0.00732		0.748	0.79235	0.02628		0.748	10.4855	0.02003
0.75	6.97063		0.1875	-0.00732		0.75	0.79547	0.03253		0.75	9.548	0.02941
0.752	6.98001		0.188	-0.00669		0.752	0.7986	0.02315		0.752	10.173	0.02628
0.754	6.98626		0.1885	-0.00638		0.754	0.79235	0.02628		0.754	9.8605	0.02315
0.756	6.99252		0.189	-0.00669		0.756	0.79547	0.02941		0.756	9.2355	0.02315
0.758	6.99877		0.1895	-0.00638		0.758	0.79547	0.02941		0.758	9.8605	0.02628
0.76	7.00502		0.19	-0.00669		0.76	0.79235	0.02941		0.76	9.8605	0.02315
0.762	7.00815		0.1905	-0.00701		0.762	0.79547	0.02315		0.762	10.173	0.02315
0.764	7.01128		0.191	-0.00669		0.764	0.79547	0.03253		0.764	10.4855	0.02628
0.766	7.01753		0.1915	-0.00669		0.766	0.79547	0.02315		0.766	9.548	0.02003
0.768	7.02691		0.192	-0.00669		0.768	0.78922	0.02941		0.768	10.173	0.02628
0.77	7.02691		0.1925	-0.00701		0.77	0.78922	0.02941		0.77	10.173	0.02315
0.772	7.03316		0.193	-0.00638		0.772	0.80172	0.02315		0.772	9.8605	0.02315
0.774	7.03629		0.1935	-0.00669		0.774	0.79235	0.02628		0.774	9.8605	0.0169
0.776	7.03942		0.194	-0.00669		0.776	0.79547	0.02628		0.776	9.8605	0.02003
0.778	7.03316		0.1945	-0.00701		0.778	0.79235	0.02628		0.778	10.173	0.02003
0.78	7.03942		0.195	-0.00669		0.78	0.79235	0.02941		0.78	10.173	0.0169
0.782	7.04254		0.1955	-0.00669		0.782	0.79235	0.02315		0.782	9.548	0.02003
0.784	7.03942		0.196	-0.00638		0.784	0.79547	0.03253		0.784	10.173	0.02628
0.786	7.03629		0.1965	-0.00638		0.786	0.79547	0.02628		0.786	9.8605	0.02628
0.788	7.0488		0.197	-0.00638		0.788	0.79547	0.02315		0.788	9.8605	0.02315
0.79	7.0488		0.1975	-0.00638		0.79	0.79547	0.02628		0.79	9.8605	0.02628
0.792	7.05193		0.198	-0.00638		0.792	0.79547	0.02003		0.792	9.2355	0.02941
0.794	7.0488		0.1985	-0.00607		0.794	0.7986	0.02628		0.794	9.548	0.02315
0.796	7.0488		0.199	-0.00701		0.796	0.7986	0.02628		0.796	9.548	0.02315
0.798	7.05193		0.1995	-0.00669		0.798	0.79547	0.02628		0.798	10.173	0.02315
0.8	7.0488		0.2	-0.00638		0.8	0.7986	0.02628		0.8	9.8605	0.02003
0.802	7.05193		0.2005	-0.00638		0.802	0.7986	0.02628		0.802	10.173	0.02628
0.804	7.05193		0.201	-0.00669		0.804	0.7986	0.02941		0.804	10.173	0.02941
0.806	7.05193		0.2015	-0.00669		0.806	0.7986	0.02315		0.806	9.548	0.02941
0.808	7.05505		0.202	-0.00669		0.808	0.80172	0.02628		0.808	9.2355	0.02941
0.81	7.05818		0.2025	-0.00732		0.81	0.80172	0.02628		0.81	9.548	0.02941
0.812	7.06131		0.203	-0.00638		0.812	0.79547	0.02628		0.812	9.8605	0.02628
0.814	7.06443		0.2035	-0.00669		0.814	0.79547	0.02315		0.814	9.548	0.02628
0.816	7.06131		0.204	-0.00669		0.816	0.7986	0.03253		0.816	8.92301	0.02315
0.818	7.05505		0.2045	-0.00669		0.818	0.79547	0.02628		0.818	9.548	0.02628
0.82	7.05818		0.205	-0.00669		0.82	0.80172	0.03253		0.82	9.548	0.02315
0.822	7.06131		0.2055	-0.00732		0.822	0.79235	0.02941		0.822	9.8605	0.02941
0.824	7.05818		0.206	-0.00701		0.824	0.79547	0.02628		0.824	9.548	0.03253
0.826	7.06756		0.2065	-0.00701		0.826	0.79235	0.02941		0.826	10.173	0.02315
0.828	7.06756		0.207	-0.00701		0.828	0.79235	0.02941		0.828	10.173	0.02315
0.83	7.06443		0.2075	-0.00701		0.83	0.78922	0.02628		0.83	9.8605	0.03253
0.832	7.06756		0.208	-0.00638		0.832	0.79547	0.02628		0.832	9.8605	0.02315
0.834	7.06756		0.2085	-0.00701		0.834	0.79547	0.02628		0.834	9.548	0.02628
0.836	7.07381		0.209	-0.00763		0.836	0.79547	0.02941		0.836	9.2355	0.02628
0.838	7.06443		0.2095	-0.00669		0.838	0.78922	0.02941		0.838	8.61051	0.02628
0.84	7.06443		0.21	-0.00669		0.84	0.80172	0.02315		0.84	9.548	0.02628
0.842	7.07069		0.2105	-0.00669		0.842	0.79547	0.02628		0.842	9.548	0.02941
0.844	7.06131		0.211	-0.00701		0.844	0.79235	0.03566		0.844	10.173	0.02941
0.846	7.06756		0.2115	-0.00701		0.846	0.79547	0.02315		0.846	9.2355	0.02315
0.848	7.07381		0.212	-0.00732		0.848	0.79547	0.02315		0.848	9.8605	0.02628
0.85	7.07381		0.2125	-0.00669		0.85	0.79547	0.02315		0.85	9.548	0.02941
0.852	7.07069		0.213	-0.00669		0.852	0.79547	0.02315		0.852	8.61051	0.02628
0.854	7.07381		0.2135	-0.00701		0.854	0.79547	0.02003		0.854	9.8605	0.02628
0.856	7.08007		0.214	-0.00669		0.856	0.79547	0.02628		0.856	9.548	0.02628
0.858	7.07381		0.2145	-0.00669		0.858	0.80172	0.02628		0.858	9.8605	0.02628
0.86	7.07381		0.215	-0.00701		0.86	0.7986	0.02941		0.86	9.2355	0.02628
0.862	7.07381		0.2155	-0.00669		0.862	0.79235	0.02628		0.862	9.8605	0.02628
0.864	7.07694		0.216	-0.00638		0.864	0.80172	0.03253		0.864	9.548	0.02941
0.866	7.07381		0.2165	-0.00701		0.866	0.79547	0.02315		0.866	9.8605	0.02941
0.868	7.08007		0.217	-0.00701		0.868	0.80172	0.02315		0.868	9.548	0.02941
0.87	7.07381		0.2175	-0.00669		0.87	0.7986	0.02315		0.87	9.548	0.02941
0.872	7.07694		0.218	-0.00701		0.872	0.79547	0.02628		0.872	9.8605	0.02628
0.874	7.07694		0.2185	-0.00701		0.874	0.7986	0.02941		0.874	10.173	0.02315
0.876	7.08007		0.219	-0.00701		0.876	0.79547	0.02628		0.876	9.8605	0.02941
0.878	7.07694		0.2195	-0.00701		0.878	0.7986	0.02628		0.878	9.548	0.02628
0.88	7.07694		0.22	-0.00701		0.88	0.79547	0.02941		0.88	9.2355	0.02941
0.882	7.08007		0.2205	-0.00669		0.882	0.78922	0.03253		0.882	9.8605	0.02941
0.884	7.07694		0.221	-0.00701		0.884	0.79547	0.03253		0.884	9.548	0.03879
0.886	7.08319		0.2215	-0.00701		0.886	0.79235	0.02628		0.886	9.2355	0.03253
0.888	7.08007		0.222	-0.00732		0.888	0.78922	0.02628		0.888	9.8605	0.03253
0.89	7.08007		0.2225	-0.00732		0.89	0.78922	0.02941		0.89	9.2355	0.03879
0.892	7.08319		0.223	-0.00763		0.892	0.78922	0.02941		0.892	10.173	0.03253
0.894	7.08007		0.2235	-0.00701		0.894	0.79235	0.02315		0.894	9.548	0.03253
0.896	7.08632		0.224	-0.00732		0.896	0.79547	0.02628		0.896	9.548	0.04192
0.898	7.08007		0.2245	-0.00701		0.898	0.7986	0.02941		0.898	9.548	0.03879
0.9	7.08319		0.225	-0.00763		0.9	0.78922	0.02941		0.9	9.8605	0.04192
0.902	7.08007		0.2255	-0.00701		0.902	0.79235	0.02628		0.902	9.548	0.04817
0.904	7.08319		0.226	-0.00794		0.904	0.79547	0.02941		0.904	9.2355	0.04504
0.906	7.08319		0.2265	-0.00669		0.906	0.7986	0.02628		0.906	9.8605	0.04192
0.908	7.08319		0.227	-0.00763		0.908	0.79547	0.02628		0.908	10.173	0.04504
0.91	7.08945		0.2275	-0.00763		0.91	0.79235	0.02315		0.91	9.548	0.04504
0.912	7.08945		0.228	-0.00701		0.912	0.78922	0.02628		0.912	9.8605	0.04192
0.914	7.08632		0.2285	-0.00763		0.914	0.7986	0.02315		0.914	9.548	0.04504
0.916	7.08632		0.229	-0.00701		0.916	0.7986	0.02941		0.916	10.173	0.04192
0.918	7.08319		0.2295	-0.00669		0.918	0.7986	0.02941		0.918	9.8605	0.0513
0.92	7.08632		0.23	-0.00669		0.92	0.7986	0.02628		0.92	8.92301	0.04504
0.922	7.08319		0.2305	-0.00669		0.922	0.79547	0.02628		0.922	9.548	0.04504
0.924	7.08319		0.231	-0.00732		0.924	0.7986	0.02941		0.924	8.29801	0.05755
0.926	7.08319		0.2315	-0.00701		0.926	0.7986	0.02628		0.926	9.8605	0.04817
0.928	7.08945		0.232	-0.00732		0.928	0.79547	0.02628		0.928	9.548	0.05442
0.93	7.08945		0.2325	-0.00701		0.93	0.79235	0.02941		0.93	10.4855	0.05442
0.932	7.08632		0.233	-0.00732		0.932	0.7986	0.02315		0.932	9.8605	0.0513
0.934	7.08632		0.2335	-0.00701		0.934	0.79235	0.02315		0.934	9.548	0.04817
0.936	7.09258		0.234	-0.00732		0.936	0.79547	0.02941		0.936	9.2355	0.05755
0.938	7.08632		0.2345	-0.00701		0.938	0.80172	0.02941		0.938	9.8605	0.05442
0.94	7.08632		0.235	-0.00669		0.94	0.79547	0.02628		0.94	10.173	0.0513
0.942	7.08945		0.2355	-0.00701		0.942	0.79547	0.02628		0.942	9.8605	0.05755
0.944	7.08632		0.236	-0.00669		0.944	0.79547	0.02315		0.944	10.798	0.05755
0.946	7.08945		0.2365	-0.00701		0.946	0.79547	0.02941		0.946	9.8605	0.0638
0.948	7.0957		0.237	-0.00732		0.948	0.79235	0.02315		0.948	10.173	0.06068
0.95	7.09258		0.2375	-0.00701		0.95	0.79235	0.02315		0.95	10.173	0.07318
0.952	7.08632		0.238	-0.00732		0.952	0.79547	0.02315		0.952	10.4855	0.07318
0.954	7.09258		0.2385	-0.00701		0.954	0.79547	0.02003		0.954	12.048	0.07318
0.956	7.09883		0.239	-0.00638		0.956	0.79547	0.02941		0.956	10.798	0.08569
0.958	7.08632		0.2395	-0.00669		0.958	0.78922	0.02941		0.958	10.798	0.09507
0.96	7.08945		0.24	-0.00638		0.96	0.79235	0.02941		0.96	10.4855	0.10445
0.962	7.09258		0.2405	-0.00701		0.962	0.79235	0.02941		0.962	12.048	0.11383
0.964	7.08945		0.241	-0.00701		0.964	0.79547	0.03253		0.964	12.048	0.12322
0.966	7.08945		0.2415	-0.00701		0.966	0.79235	0.02315		0.966	12.048	0.12947
0.968	7.09258		0.242	-0.00701		0.968	0.7986	0.02628		0.968	12.3605	0.13885
0.97	7.08945		0.2425	-0.00701		0.97	0.78922	0.02941		0.97	12.3605	0.1451
0.972	7.09258		0.243	-0.00701		0.972	0.7986	0.02628		0.972	11.1105	0.15136
0.974	7.09258		0.2435	-0.00732		0.974	0.79235	0.02003		0.974	12.048	0.15448
0.976	7.0957		0.244	-0.00732		0.976	0.78922	0.02941		0.976	12.048	0.16387
0.978	7.09258		0.2445	-0.00701		0.978	0.79547	0.02628		0.978	12.048	0.16387
0.98	7.08945		0.245	-0.00732		0.98	0.7986	0.02628		0.98	12.3605	0.17012
0.982	7.09883		0.2455	-0.00669		0.982	0.78922	0.02628		0.982	12.9855	0.17325
0.984	7.09258		0.246	-0.00732		0.984	0.79547	0.02628		0.984	13.298	0.17637
0.986	7.08945		0.2465	-0.00701		0.986	0.7986	0.02628		0.986	12.9855	0.1795
0.988	7.09883		0.247	-0.00701		0.988	0.79547	0.02628		0.988	13.298	0.19201
0.99	7.0957		0.2475	-0.00669		0.99	0.7986	0.02315		0.99	13.6105	0.19201
0.992	7.0957		0.248	-0.00701		0.992	0.79547	0.02628		0.992	13.6105	0.19201
0.994	7.10196		0.2485	-0.00669		0.994	0.79547	0.02628		0.994	13.6105	0.19826
0.996	7.09883		0.249	-0.00669		0.996	0.80172	0.02628		0.996	13.6105	0.20139
0.998	7.09883		0.2495	-0.00669		0.998	0.79547	0.02628		0.998	13.298	0.20452
1	7.0957		0.25	-0.00638		1	0.80172	0.02941		1	13.6105	0.20764
1.002	7.08945		0.2505	-0.00669		1.002	0.79547	0.02628		1.002	13.923	0.21077
1.004	7.0957		0.251	-0.00638		1.004	0.79547	0.02941		1.004	12.9855	0.2139
1.006	7.0957		0.2515	-0.00669		1.006	0.79547	0.02941		1.006	13.6105	0.21702
1.008	7.10508		0.252	-0.00669		1.008	0.79547	0.02628		1.008	13.6105	0.21702
1.01	7.0957		0.2525	-0.00701		1.01	0.79235	0.02941		1.01	12.9855	0.22015
1.012	7.0957		0.253	-0.00701		1.012	0.79547	0.02941		1.012	12.9855	0.22328
1.014	7.10508		0.2535	-0.00669		1.014	0.79547	0.02315		1.014	13.298	0.22015
1.016	7.10196		0.254	-0.00607		1.016	0.79547	0.02628		1.016	13.298	0.22328
1.018	7.0957		0.2545	-0.00607		1.018	0.79547	0.03253		1.018	14.2355	0.22015
1.02	7.09258		0.255	-0.00638		1.02	0.79235	0.02941		1.02	12.9855	0.22953
1.022	7.0957		0.2555	-0.00638		1.022	0.78922	0.02941		1.022	13.923	0.23266
1.024	7.0957		0.256	-0.00669		1.024	0.79547	0.02941		1.024	13.923	0.23266
1.026	7.10196		0.2565	-0.00638		1.026	0.7986	0.02941		1.026	13.298	0.23266
1.028	7.09883		0.257	-0.00701		1.028	0.79547	0.02315		1.028	13.298	0.23891
1.03	7.10196		0.2575	-0.00669		1.03	0.79547	0.02628		1.03	13.6105	0.23578
1.032	7.10508		0.258	-0.00669		1.032	0.79235	0.02315		1.032	12.9855	0.23578
1.034	7.10196		0.2585	-0.00669		1.034	0.79235	0.02628		1.034	12.673	0.23266
1.036	7.10508		0.259	-0.00607		1.036	0.79547	0.02315		1.036	13.298	0.23578
1.038	7.10196		0.2595	-0.00669		1.038	0.79235	0.02628		1.038	12.673	0.23578
1.04	7.09883		0.26	-0.00607		1.04	0.79547	0.03253		1.04	12.9855	0.23578
1.042	7.10196		0.2605	-0.00669		1.042	0.79235	0.02941		1.042	12.9855	0.24204
1.044	7.09883		0.261	-0.00701		1.044	0.7986	0.02315		1.044	12.673	0.24204
1.046	7.0957		0.2615	-0.00669		1.046	0.79547	0.02315		1.046	12.3605	0.23891
1.048	7.09883		0.262	-0.00638		1.048	0.7986	0.02315		1.048	13.298	0.24204
1.05	7.10508		0.2625	-0.00638		1.05	0.80172	0.02315		1.05	13.6105	0.24516
1.052	7.10821		0.263	-0.00669		1.052	0.79235	0.02628		1.052	12.9855	0.23578
1.054	7.09883		0.2635	-0.00701		1.054	0.79547	0.02315		1.054	12.9855	0.23891
1.056	7.10821		0.264	-0.00638		1.056	0.7986	0.02628		1.056	12.9855	0.24829
1.058	7.10196		0.2645	-0.00732		1.058	0.80172	0.02628		1.058	12.9855	0.24829
1.06	7.10508		0.265	-0.00607		1.06	0.7986	0.02628		1.06	13.923	0.24516
1.062	7.10196		0.2655	-0.00638		1.062	0.7986	0.02315		1.062	13.298	0.24516
1.064	7.10508		0.266	-0.00638		1.064	0.79547	0.02628		1.064	13.923	0.24829
1.066	7.10508		0.2665	-0.00669		1.066	0.79235	0.02628		1.066	14.2355	0.24204
1.068	7.10508		0.267	-0.00669		1.068	0.80485	0.02315		1.068	13.923	0.24829
1.07	7.10821		0.2675	-0.00701		1.07	0.7986	0.02941		1.07	13.923	0.24829
1.072	7.10508		0.268	-0.00669		1.072	0.79235	0.02628		1.072	12.9855	0.25142
1.074	7.11134		0.2685	-0.00669		1.074	0.78922	0.02315		1.074	13.6105	0.25142
1.076	7.10508		0.269	-0.00669		1.076	0.79235	0.02628		1.076	13.298	0.25455
1.078	7.10821		0.2695	-0.00669		1.078	0.79547	0.02628		1.078	13.6105	0.24829
1.08	7.10196		0.27	-0.00669		1.08	0.79547	0.02941		1.08	14.2355	0.25455
1.082	7.10508		0.2705	-0.00669		1.082	0.79547	0.02315		1.082	13.923	0.25455
1.084	7.10821		0.271	-0.00669		1.084	0.7986	0.02941		1.084	14.2355	0.24516
1.086	7.10196		0.2715	-0.00669		1.086	0.78922	0.02003		1.086	14.2355	0.24829
1.088	7.10508		0.272	-0.00701		1.088	0.79547	0.02003		1.088	12.9855	0.25455
1.09	7.10196		0.2725	-0.00701		1.09	0.78922	0.02315		1.09	13.923	0.25767
1.092	7.10196		0.273	-0.00669		1.092	0.78922	0.02941		1.092	12.9855	0.25455
1.094	7.10508		0.2735	-0.00607		1.094	0.79547	0.02628		1.094	12.9855	0.25142
1.096	7.11134		0.274	-0.00669		1.096	0.7986	0.03253		1.096	13.298	0.25455
1.098	7.10821		0.2745	-0.00669		1.098	0.7986	0.02941		1.098	13.298	0.25142
1.1	7.09883		0.275	-0.00638		1.1	0.7986	0.02941		1.1	12.673	0.25455
1.102	7.10821		0.2755	-0.00701		1.102	0.79235	0.02628		1.102	13.298	0.25767
1.104	7.10508		0.276	-0.00638		1.104	0.79547	0.02628		1.104	13.298	0.25767
1.106	7.10508		0.2765	-0.00732		1.106	0.79547	0.0169		1.106	14.2355	0.25455
1.108	7.10821		0.277	-0.00701		1.108	0.80172	0.02315		1.108	13.298	0.25455
1.11	7.10508		0.2775	-0.00701		1.11	0.79547	0.02315		1.11	12.9855	0.25767
1.112	7.10508		0.278	-0.00669		1.112	0.79547	0.02315		1.112	13.6105	0.25767
1.114	7.10196		0.2785	-0.00669		1.114	0.79547	0.02315		1.114	12.673	0.25455
1.116	7.10196		0.279	-0.00701		1.116	0.79547	0.02941		1.116	12.9855	0.25767
1.118	7.0957		0.2795	-0.00701		1.118	0.7986	0.02315		1.118	12.9855	0.25142
1.12	7.0957		0.28	-0.00638		1.12	0.7986	0.02315		1.12	13.923	0.25767
1.122	7.09258		0.2805	-0.00732		1.122	0.79547	0.02628		1.122	13.298	0.2608
1.124	7.08632		0.281	-0.00669		1.124	0.79235	0.02628		1.124	13.298	0.26705
1.126	7.08945		0.2815	-0.00669		1.126	0.79235	0.02628		1.126	12.9855	0.25767
1.128	7.08945		0.282	-0.00669		1.128	0.80172	0.03253		1.128	13.6105	0.2608
1.13	7.08632		0.2825	-0.00701		1.13	0.7986	0.02628		1.13	12.9855	0.26393
1.132	7.07694		0.283	-0.00763		1.132	0.79547	0.03253		1.132	12.9855	0.2608
1.134	7.07694		0.2835	-0.00732		1.134	0.79547	0.02628		1.134	11.7355	0.2608
1.136	7.06443		0.284	-0.00763		1.136	0.79235	0.02941		1.136	13.298	0.25767
1.138	7.06131		0.2845	-0.00732		1.138	0.7861	0.03253		1.138	11.7355	0.26705
1.14	7.0488		0.285	-0.00732		1.14	0.79547	0.02941		1.14	12.9855	0.25767
1.142	7.04567		0.2855	-0.00732		1.142	0.79235	0.02628		1.142	12.9855	0.2608
1.144	7.03004		0.286	-0.00763		1.144	0.79547	0.02941		1.144	13.298	0.26393
1.146	7.01128		0.2865	-0.00763		1.146	0.79235	0.02315		1.146	13.6105	0.25767
1.148	6.99877		0.287	-0.00732		1.148	0.79235	0.02941		1.148	13.298	0.26393
1.15	6.98313		0.2875	-0.00701		1.15	0.79235	0.02315		1.15	12.9855	0.26705
1.152	6.96437		0.288	-0.00701		1.152	0.7986	0.02628		1.152	12.9855	0.26393
1.154	6.94561		0.2885	-0.00669		1.154	0.79547	0.02941		1.154	12.9855	0.26705
1.156	6.91747		0.289	-0.00732		1.156	0.7986	0.02941		1.156	13.298	0.26705
1.158	6.86744		0.2895	-0.00763		1.158	0.7986	0.02628		1.158	13.298	0.2608
1.16	6.84242		0.29	-0.00669		1.16	0.7986	0.02941		1.16	12.9855	0.26393
1.162	6.82991		0.2905	-0.00701		1.162	0.7986	0.02628		1.162	12.9855	0.26393
1.164	6.82991		0.291	-0.00732		1.164	0.79547	0.02941		1.164	13.923	0.26393
1.166	6.83304		0.2915	-0.00732		1.166	0.79235	0.02628		1.166	12.9855	0.26705
1.168	6.83304		0.292	-0.00701		1.168	0.79547	0.02628		1.168	12.673	0.26705
1.17	6.82679		0.2925	-0.00732		1.17	0.79547	0.02315		1.17	12.673	0.26705
1.172	6.81741		0.293	-0.00701		1.172	0.79235	0.02941		1.172	12.9855	0.26705
1.174	6.8049		0.2935	-0.00701		1.174	0.79235	0.02315		1.174	13.6105	0.26393
1.176	6.8049		0.294	-0.00701		1.176	0.79547	0.02628		1.176	12.3605	0.27018
1.178	6.78926		0.2945	-0.00669		1.178	0.7986	0.02628		1.178	12.9855	0.26705
1.18	6.78301		0.295	-0.00732		1.18	0.79235	0.02315		1.18	12.673	0.26393
1.182	6.78301		0.2955	-0.00732		1.182	0.79235	0.02628		1.182	12.9855	0.27331
1.184	6.7705		0.296	-0.00701		1.184	0.79547	0.02628		1.184	12.9855	0.27018
1.186	6.76112		0.2965	-0.00732		1.186	0.7986	0.02628		1.186	12.673	0.27018
1.188	6.76112		0.297	-0.00732		1.188	0.79547	0.02628		1.188	12.673	0.26705
1.19	6.75174		0.2975	-0.00669		1.19	0.7986	0.02628		1.19	13.923	0.26705
1.192	6.73611		0.298	-0.00669		1.192	0.79547	0.02003		1.192	13.298	0.26705
1.194	6.73923		0.2985	-0.00669		1.194	0.79235	0.02628		1.194	13.923	0.2608
1.196	6.73298		0.299	-0.00732		1.196	0.79547	0.02628		1.196	12.048	0.27331
1.198	6.71734		0.2995	-0.00701		1.198	0.79547	0.02941		1.198	13.298	0.27018
1.2	6.70484		0.3	-0.00638		1.2	0.79235	0.02628		1.2	12.673	0.26705
1.202	6.69233		0.3005	-0.00669		1.202	0.79547	0.02628		1.202	12.9855	0.27331
1.204	6.68608		0.301	-0.00701		1.204	0.78922	0.02941		1.204	12.673	0.27018
1.206	6.68295		0.3015	-0.00669		1.206	0.79235	0.02315		1.206	13.298	0.27331
1.208	6.67357		0.302	-0.00669		1.208	0.79235	0.02941		1.208	13.298	0.27018
1.21	6.66731		0.3025	-0.00701		1.21	0.7861	0.02628		1.21	13.298	0.27018
1.212	6.66419		0.303	-0.00732		1.212	0.79235	0.02315		1.212	12.673	0.26705
1.214	6.66731		0.3035	-0.00701		1.214	0.79547	0.02003		1.214	13.298	0.26705
1.216	6.66106		0.304	-0.00701		1.216	0.78922	0.02941		1.216	13.298	0.27018
1.218	6.65481		0.3045	-0.00638		1.218	0.79235	0.02628		1.218	12.9855	0.27331
1.22	6.64543		0.305	-0.00732		1.22	0.79235	0.02628		1.22	12.9855	0.27018
1.222	6.6423		0.3055	-0.00701		1.222	0.79547	0.02628		1.222	13.298	0.27018
1.224	6.62666		0.306	-0.00638		1.224	0.79547	0.02941		1.224	12.9855	0.27331
1.226	6.61416		0.3065	-0.00607		1.226	0.7986	0.02628		1.226	13.298	0.27331
1.228	6.60165		0.307	-0.00763		1.228	0.79235	0.02628		1.228	12.9855	0.27018
1.23	6.56725		0.3075	-0.00669		1.23	0.79235	0.02628		1.23	13.298	0.27331
1.232	6.51097		0.308	-0.00638		1.232	0.79235	0.02628		1.232	12.673	0.27018
1.234	6.43905		0.3085	-0.00669		1.234	0.78922	0.02003		1.234	13.298	0.27018
1.236	6.364		0.309	-0.00701		1.236	0.79547	0.02628		1.236	13.298	0.27018
1.238	6.27645		0.3095	-0.00669		1.238	0.80172	0.02628		1.238	12.048	0.27331
1.24	6.17326		0.31	-0.00638		1.24	0.79547	0.02628		1.24	12.9855	0.26705
1.242	6.02629		0.3105	-0.00669		1.242	0.79235	0.02628		1.242	12.673	0.27956
1.244	5.8293		0.311	-0.00669		1.244	0.7986	0.02941		1.244	12.673	0.27643
1.246	5.54475		0.3115	-0.00732		1.246	0.79547	0.02315		1.246	12.9855	0.27331
1.248	5.18515		0.312	-0.00669		1.248	0.79235	0.02628		1.248	12.673	0.27018
1.25	4.46596		0.3125	-0.00638		1.25	0.79547	0.02315		1.25	12.3605	0.27331
1.252	3.58729		0.313	-0.00701		1.252	0.79547	0.02315		1.252	12.9855	0.27643
1.254	2.72426		0.3135	-0.00638		1.254	0.79547	0.02315		1.254	12.673	0.27643
1.256	1.92377		0.314	-0.00669		1.256	0.79547	0.03253		1.256	12.048	0.27956
1.258	1.07324		0.3145	-0.00638		1.258	0.79547	0.02941		1.258	12.3605	0.27956
1.26	0.74492		0.315	-0.00638		1.26	0.79235	0.02628		1.26	12.048	0.27643
1.262	0.46662		0.3155	-0.00638		1.262	0.7986	0.02628		1.262	12.048	0.27331
1.264	0.27275		0.316	-0.00701		1.264	0.79235	0.03253		1.264	12.048	0.27956
1.266	0.12578		0.3165	-0.00669		1.266	0.7986	0.02315		1.266	12.048	0.27643
1.268	0.02259		0.317	-0.00638		1.268	0.7861	0.02628		1.268	12.673	0.27643
1.27	0.01947		0.3175	-0.00669		1.27	0.78922	0.02941		1.27	12.673	0.27331
1.272	0.01634		0.318	-0.00669		1.272	0.79235	0.02628		1.272	12.048	0.27018
1.274	0.01947		0.3185	-0.00669		1.274	0.79235	0.02315		1.274	12.3605	0.27018
1.276	0.02259		0.319	-0.00701		1.276	0.79547	0.02628		1.276	12.3605	0.27643
1.278	0.01322		0.3195	-0.00669		1.278	0.79547	0.03253		1.278	12.048	0.27956
1.28	0.01322		0.32	-0.00607		1.28	0.79547	0.02628		1.28	12.3605	0.27018
1.282	0.01322		0.3205	-0.00669		1.282	0.79235	0.02941		1.282	12.9855	0.27643
1.284	0.01947		0.321	-0.00732		1.284	0.79547	0.02941		1.284	13.6105	0.27018
1.286	0.01322		0.3215	-0.00701		1.286	0.79547	0.02315		1.286	12.9855	0.27331
1.288	0.01634		0.322	-0.00669		1.288	0.78922	0.02315		1.288	12.3605	0.27643
1.29	0.01322		0.3225	-0.00669		1.29	0.7986	0.02628		1.29	12.3605	0.27956
1.292	0.01634		0.323	-0.00638		1.292	0.79235	0.02941		1.292	12.3605	0.27956
1.294	0.01634		0.3235	-0.00638		1.294	0.79547	0.02315		1.294	12.048	0.27643
1.296	0.01634		0.324	-0.00669		1.296	0.79235	0.03253		1.296	12.673	0.27643
1.298	0.01322		0.3245	-0.00732		1.298	0.78922	0.03253		1.298	12.673	0.27643
1.3	0.01634		0.325	-0.00701		1.3	0.79547	0.02628		1.3	12.673	0.27331
1.302	0.01009		0.3255	-0.00701		1.302	0.79547	0.02941		1.302	12.9855	0.28269
1.304	0.01009		0.326	-0.00669		1.304	0.79235	0.03253		1.304	12.9855	0.27643
1.306	0.01009		0.3265	-0.00669		1.306	0.79235	0.02315		1.306	12.3605	0.27331
1.308	0.01634		0.327	-0.00701		1.308	0.7861	0.03253		1.308	12.673	0.27956
1.31	0.01634		0.3275	-0.00701		1.31	0.7986	0.02628		1.31	12.3605	0.28269
1.312	0.01634		0.328	-0.00669		1.312	0.78922	0.02941		1.312	13.298	0.28269
1.314	0.01009		0.3285	-0.00669		1.314	0.79547	0.02315		1.314	13.298	0.27643
1.316	0.01322		0.329	-0.00638		1.316	0.79547	0.02941		1.316	13.923	0.26705
1.318	0.01322		0.3295	-0.00638		1.318	0.7986	0.02628		1.318	12.673	0.27956
1.32	0.01322		0.33	-0.00701		1.32	0.7986	0.02941		1.32	13.298	0.27643
1.322	0.01322		0.3305	-0.00732		1.322	0.79547	0.02941		1.322	12.673	0.27956
1.324	0.01009		0.331	-0.00669		1.324	0.7986	0.02941		1.324	12.673	0.27643
1.326	0.01322		0.3315	-0.00669		1.326	0.79235	0.02941		1.326	12.673	0.27956
1.328	0.01322		0.332	-0.00701		1.328	0.7986	0.02628		1.328	12.3605	0.28269
1.33	0.01009		0.3325	-0.00701		1.33	0.79235	0.02941		1.33	12.9855	0.28269
1.332	0.01009		0.333	-0.00701		1.332	0.79547	0.02628		1.332	12.673	0.27331
1.334	0.01322		0.3335	-0.00732		1.334	0.79235	0.02941		1.334	12.3605	0.27643
1.336	0.01634		0.334	-0.00638		1.336	0.79547	0.03253		1.336	12.673	0.27956
1.338	0.01009		0.3345	-0.00732		1.338	0.78922	0.03253		1.338	12.9855	0.27956
1.34	0.01009		0.335	-0.00732		1.34	0.79547	0.02941		1.34	13.298	0.27643
1.342	0.00696		0.3355	-0.00763		1.342	0.7986	0.02941		1.342	13.298	0.27956
1.344	0.01009		0.336	-0.00701		1.344	0.79547	0.03566		1.344	12.9855	0.27956
1.346	0.01009		0.3365	-0.00607		1.346	0.7986	0.02941		1.346	12.9855	0.27956
1.348	0.01322		0.337	-0.00732		1.348	0.79235	0.02628		1.348	12.673	0.28269
1.35	0.01634		0.3375	-0.00732		1.35	0.78922	0.02941		1.35	12.673	0.28269
1.352	0.01322		0.338	-0.00732		1.352	0.7986	0.02941		1.352	12.3605	0.27956
1.354	0.01634		0.3385	-0.00763		1.354	0.79547	0.02941		1.354	11.7355	0.27956
1.356	0.01322		0.339	-0.00732		1.356	0.79547	0.03253		1.356	12.3605	0.27331
1.358	0.00696		0.3395	-0.00669		1.358	0.7986	0.03566		1.358	12.3605	0.27331
1.36	0.01009		0.34	-0.00701		1.36	0.79547	0.03253		1.36	11.423	0.27018
1.362	0.01009		0.3405	-0.00732		1.362	0.7986	0.03253		1.362	12.9855	0.27643
1.364	0.00696		0.341	-0.00732		1.364	0.7986	0.03566		1.364	13.298	0.27018
1.366	0.00696		0.3415	-0.00701		1.366	0.80172	0.03253		1.366	12.673	0.27018
1.368	0.01009		0.342	-0.00732		1.368	0.80172	0.03253		1.368	12.3605	0.27018
1.37	0.01009		0.3425	-0.00701		1.37	0.80172	0.03566		1.37	12.3605	0.27331
1.372	0.01634		0.343	-0.00701		1.372	0.7986	0.03879		1.372	12.3605	0.26705
1.374	0.01009		0.3435	-0.00763		1.374	0.80485	0.03566		1.374	12.3605	0.26705
1.376	0.01634		0.344	-0.00763		1.376	0.80172	0.04192		1.376	11.7355	0.26705
1.378	0.00696		0.3445	-0.00763		1.378	0.79547	0.04192		1.378	12.3605	0.2608
1.38	0.01322		0.345	-0.00732		1.38	0.80172	0.04504		1.38	12.048	0.25455
1.382	0.01009		0.3455	-0.00732		1.382	0.80485	0.04817		1.382	12.3605	0.25142
1.384	0.00696		0.346	-0.00732		1.384	0.80485	0.04817		1.384	12.673	0.25142
1.386	0.00696		0.3465	-0.00763		1.386	0.80172	0.03879		1.386	11.7355	0.24829
1.388	0.01322		0.347	-0.00794		1.388	0.80172	0.04817		1.388	12.3605	0.23891
1.39	0.01009		0.3475	-0.00732		1.39	0.80797	0.04504		1.39	12.3605	0.24516
1.392	0.00696		0.348	-0.00701		1.392	0.80172	0.04504		1.392	12.673	0.23266
1.394	0.01009		0.3485	-0.00701		1.394	0.7986	0.04192		1.394	12.048	0.22953
1.396	0.01322		0.349	-0.00732		1.396	0.80797	0.04504		1.396	11.7355	0.2264
1.398	0.00696		0.3495	-0.00701		1.398	0.80797	0.04504		1.398	12.673	0.22015
1.4	0.01009		0.35	-0.00732		1.4	0.80797	0.0513		1.4	12.673	0.21077
1.402	0.00696		0.3505	-0.00732		1.402	0.80797	0.04817		1.402	13.298	0.20452
1.404	0.00696		0.351	-0.00732		1.404	0.81422	0.0513		1.404	13.923	0.19201
1.406	0.01009		0.3515	-0.00701		1.406	0.8111	0.04817		1.406	13.923	0.1795
1.408	0.01322		0.352	-0.00701		1.408	0.81422	0.0513		1.408	14.548	0.17012
1.41	0.00696		0.3525	-0.00763		1.41	0.81422	0.0513		1.41	15.1729	0.16699
1.412	0.01322		0.353	-0.00701		1.412	0.82047	0.04817		1.412	15.1729	0.16699
1.414	0.01009		0.3535	-0.00732		1.414	0.82672	0.04817		1.414	14.8604	0.16387
1.416	0.01009		0.354	-0.00701		1.416	0.82672	0.0513		1.416	15.7979	0.15761
1.418	0.00383		0.3545	-0.00701		1.418	0.83297	0.0513		1.418	15.7979	0.15448
1.42	0.01009		0.355	-0.00701		1.42	0.83922	0.0513		1.42	16.7354	0.14823
1.422	0.00696		0.3555	-0.00701		1.422	0.8486	0.05755		1.422	17.6729	0.15136
1.424	0.01009		0.356	-0.00732		1.424	0.8486	0.05755		1.424	17.6729	0.15136
1.426	0.00696		0.3565	-0.00732		1.426	0.86735	0.05755		1.426	18.2979	0.14823
1.428	0.01634		0.357	-0.00732		1.428	0.89235	0.06068		1.428	18.2979	0.14823
1.43	0.01009		0.3575	-0.00732		1.43	0.91735	0.05755		1.43	18.9229	0.1451
1.432	0.01322		0.358	-0.00701		1.432	0.93922	0.05755		1.432	18.6104	0.13885
1.434	0.01322		0.3585	-0.00669		1.434	0.96422	0.06068		1.434	19.2354	0.14198
1.436	0.01634		0.359	-0.00732		1.436	0.9861	0.0638		1.436	20.1729	0.13572
1.438	0.01009		0.3595	-0.00732		1.438	1.00485	0.07318		1.438	20.7979	0.12947
1.44	0.00696		0.36	-0.00701		1.44	1.02047	0.07631		1.44	20.7979	0.12634
1.442	0.01009		0.3605	-0.00701		1.442	1.03922	0.08569		1.442	21.1104	0.12947
1.444	0.00383		0.361	-0.00732		1.444	1.05797	0.08882		1.444	21.7354	0.12947
1.446	0.01009		0.3615	-0.00701		1.446	1.06735	0.0982		1.446	21.4229	0.12634
1.448	0.01322		0.362	-0.00669		1.448	1.07672	0.10758		1.448	21.4229	0.12322
1.45	0.01009		0.3625	-0.00669		1.45	1.08922	0.12009		1.45	22.0479	0.12009
1.452	0.01009		0.363	-0.00701		1.452	1.09547	0.12947		1.452	21.7354	0.10758
1.454	0.00696		0.3635	-0.00732		1.454	1.10484	0.12947		1.454	21.4229	0.11071
1.456	0.01009		0.364	-0.00701		1.456	1.10797	0.14198		1.456	21.7354	0.10133
1.458	0.00696		0.3645	-0.00701		1.458	1.11734	0.14823		1.458	22.0479	0.0982
1.46	0.01009		0.365	-0.00701		1.46	1.12984	0.16074		1.46	22.3604	0.09194
1.462	0.00696		0.3655	-0.00638		1.462	1.12984	0.16074		1.462	22.6729	0.08257
1.464	0.00696		0.366	-0.00607		1.464	1.13922	0.16699		1.464	22.9854	0.07318
1.466	0.01009		0.3665	-0.00732		1.466	1.13609	0.16699		1.466	22.6729	0.05755
1.468	0.01322		0.367	-0.00701		1.468	1.14234	0.1795		1.468	22.9854	0.05442
1.47	0.00696		0.3675	-0.00669		1.47	1.14859	0.1795		1.47	23.2979	0.0513
1.472	0.00383		0.368	-0.00669		1.472	1.15172	0.18575		1.472	22.6729	0.03879
1.474	0.01322		0.3685	-0.00607		1.474	1.15484	0.18263		1.474	23.6104	0.03879
1.476	0.01634		0.369	-0.00669		1.476	1.16734	0.18888		1.476	23.9228	0.03566
1.478	0.00696		0.3695	-0.00701		1.478	1.15797	0.19826		1.478	24.2353	0.02941
1.48	0.01009		0.37	-0.00669		1.48	1.17047	0.20139		1.48	23.6104	0.02941
1.482	0.01009		0.3705	-0.00669		1.482	1.16422	0.20139		1.482	24.5478	0.02941
1.484	0.01009		0.371	-0.00638		1.484	1.17359	0.21077		1.484	23.6104	0.02628
1.486	0.00696		0.3715	-0.00669		1.486	1.17047	0.20452		1.486	24.5478	0.02941
1.488	0.00696		0.372	-0.00669		1.488	1.17359	0.21702		1.488	24.5478	0.02628
1.49	0.00696		0.3725	-0.00669		1.49	1.17984	0.21077		1.49	24.5478	0.03253
1.492	0.00696		0.373	-0.00638		1.492	1.17672	0.21077		1.492	24.5478	0.02941
1.494	0.01322		0.3735	-0.00638		1.494	1.17672	0.2139		1.494	24.8603	0.02628
1.496	0.01009		0.374	-0.00607		1.496	1.17672	0.22328		1.496	23.9228	0.03253
1.498	0.01009		0.3745	-0.00638		1.498	1.18609	0.2264		1.498	24.2353	0.02628
1.5	0.01322		0.375	-0.00669		1.5	1.17984	0.2264		1.5	24.8603	0.02003
1.502	0.01322		0.3755	-0.00638		1.502	1.17672	0.22953		1.502	24.8603	0.02941
1.504	0.00383		0.376	-0.00638		1.504	1.18922	0.22953		1.504	26.7353	0.02628
1.506	0.00696		0.3765	-0.00669		1.506	1.18297	0.23266		1.506	25.1728	0.02941
1.508	0.01634		0.377	-0.00669		1.508	1.17984	0.22953		1.508	25.1728	0.02941
1.51	0.01009		0.3775	-0.00669		1.51	1.19547	0.22328		1.51	25.1728	0.03253
1.512	0.01322		0.378	-0.00638		1.512	1.18297	0.23266		1.512	25.1728	0.02628
1.514	0.01009		0.3785	-0.00638		1.514	1.18922	0.2264		1.514	25.4853	0.02315
1.516	0.01009		0.379	-0.00638		1.516	1.18609	0.23578		1.516	25.4853	0.02628
1.518	0.00696		0.3795	-0.00607		1.518	1.17984	0.23578		1.518	24.8603	0.02628
1.52	0.00696		0.38	-0.00638		1.52	1.18297	0.23891		1.52	25.4853	0.02315
1.522	0.00696		0.3805	-0.00701		1.522	1.18297	0.23891		1.522	25.4853	0.02628
1.524	0.00696		0.381	-0.00669		1.524	1.18297	0.23891		1.524	24.5478	0.02628
1.526	0.00696		0.3815	-0.00669		1.526	1.18609	0.23891		1.526	25.4853	0.02628
1.528	0.01634		0.382	-0.00638		1.528	1.18922	0.23891		1.528	25.4853	0.02628
1.53	0.01009		0.3825	-0.00669		1.53	1.18297	0.23891		1.53	25.7978	0.02941
1.532	0.00383		0.383	-0.00732		1.532	1.18609	0.23891		1.532	25.1728	0.02315
1.534	0.01009		0.3835	-0.00732		1.534	1.19234	0.23578		1.534	25.1728	0.02941
1.536	0.01322		0.384	-0.00669		1.536	1.18922	0.24829		1.536	25.7978	0.02628
1.538	0.00696		0.3845	-0.00638		1.538	1.18297	0.24516		1.538	25.7978	0.02315
1.54	0.00696		0.385	-0.00638		1.54	1.19234	0.24204		1.54	25.7978	0.02003
1.542	0.01009		0.3855	-0.00732		1.542	1.18609	0.24204		1.542	26.1103	0.02315
1.544	0.01009		0.386	-0.00732		1.544	1.18609	0.24516		1.544	25.1728	0.03253
1.546	0.00696		0.3865	-0.00701		1.546	1.19234	0.24204		1.546	26.1103	0.02941
1.548	0.01009		0.387	-0.00701		1.548	1.17984	0.24516		1.548	26.1103	0.02628
1.55	0.01322		0.3875	-0.00669		1.55	1.17984	0.25142		1.55	25.7978	0.03253
1.552	0.01009		0.388	-0.00638		1.552	1.18609	0.24204		1.552	25.7978	0.02003
1.554	0.01322		0.3885	-0.00669		1.554	1.18297	0.24829		1.554	26.1103	0.02315
1.556	0.01009		0.389	-0.00701		1.556	1.18922	0.24516		1.556	25.7978	0.02941
1.558	0.00696		0.3895	-0.00669		1.558	1.19547	0.24516		1.558	26.1103	0.02628
1.56	0.00383		0.39	-0.00669		1.56	1.18922	0.24829		1.56	25.7978	0.02628
1.562	0.00696		0.3905	-0.00701		1.562	1.18609	0.24829		1.562	26.4228	0.02003
1.564	0.01009		0.391	-0.00701		1.564	1.19234	0.25142		1.564	26.4228	0.02315
1.566	0.00696		0.3915	-0.00669		1.566	1.18609	0.25142		1.566	26.7353	0.02315
1.568	0.00696		0.392	-0.00669		1.568	1.18922	0.24829		1.568	26.4228	0.02315
1.57	0.00696		0.3925	-0.00669		1.57	1.18922	0.24829		1.57	26.4228	0.02628
1.572	0.01322		0.393	-0.00701		1.572	1.18297	0.25455		1.572	26.1103	0.02003
1.574	0.00696		0.3935	-0.00701		1.574	1.18609	0.25142		1.574	26.7353	0.02628
1.576	0.01009		0.394	-0.00701		1.576	1.18922	0.25142		1.576	26.7353	0.02315
1.578	0.00383		0.3945	-0.00701		1.578	1.20172	0.24829		1.578	26.4228	0.02315
1.58	0.01009		0.395	-0.00701		1.58	1.19547	0.25767		1.58	26.1103	0.02941
1.582	0.00696		0.3955	-0.00701		1.582	1.18609	0.25142		1.582	26.4228	0.02003
1.584	0.00696		0.396	-0.00763		1.584	1.19234	0.25767		1.584	27.3603	0.02628
1.586	0.01009		0.3965	-0.00701		1.586	1.18297	0.24829		1.586	26.7353	0.02941
1.588	0.01322		0.397	-0.00732		1.588	1.18609	0.25142		1.588	26.7353	0.02315
1.59	0.01009		0.3975	-0.00732		1.59	1.18609	0.25455		1.59	26.4228	0.02941
1.592	0.00696		0.398	-0.00732		1.592	1.18922	0.25142		1.592	26.7353	0.02315
1.594	0.01009		0.3985	-0.00701		1.594	1.18609	0.25455		1.594	26.7353	0.02003
1.596	0.01009		0.399	-0.00732		1.596	1.19234	0.25767		1.596	26.4228	0.02315
1.598	0.00696		0.3995	-0.00701		1.598	1.19234	0.2608		1.598	26.7353	0.02315
1.6	0.00383		0.4	-0.00669		1.6	1.18609	0.26393		1.6	25.7978	0.02315
1.602	0.01009		0.4005	-0.00701		1.602	1.18922	0.26393		1.602	27.0478	0.02628
1.604	0.00696		0.401	-0.00763		1.604	1.19234	0.2608		1.604	25.7978	0.02315
1.606	0.01322		0.4015	-0.00732		1.606	1.18609	0.25767		1.606	26.4228	0.02315
1.608	0.01009		0.402	-0.00732		1.608	1.18922	0.2608		1.608	25.7978	0.02315
1.61	0.01322		0.4025	-0.00763		1.61	1.18922	0.25455		1.61	25.7978	0.02315
1.612	0.01009		0.403	-0.00732		1.612	1.18922	0.25767		1.612	26.1103	0.02628
1.614	0.00696		0.4035	-0.00669		1.614	1.19234	0.25767		1.614	25.7978	0.02003
1.616	0.01322		0.404	-0.00763		1.616	1.19234	0.2608		1.616	26.1103	0.02003
1.618	0.00696		0.4045	-0.00794		1.618	1.19859	0.25767		1.618	26.1103	0.02003
1.62	0.00383		0.405	-0.00763		1.62	1.18922	0.25767		1.62	25.4853	0.02315
1.622	0.00696		0.4055	-0.00794		1.622	1.20172	0.25455		1.622	25.4853	0.02628
1.624	0.01009		0.406	-0.00732		1.624	1.19547	0.26393		1.624	25.4853	0.03253
1.626	0.00696		0.4065	-0.00794		1.626	1.18609	0.2608		1.626	25.7978	0.02315
1.628	0.01322		0.407	-0.00732		1.628	1.18922	0.2608		1.628	26.4228	0.02315
1.63	0.00696		0.4075	-0.00794		1.63	1.18922	0.2608		1.63	26.1103	0.02628
1.632	0.01009		0.408	-0.00701		1.632	1.18922	0.2608		1.632	26.1103	0.02003
1.634	0.01322		0.4085	-0.00732		1.634	1.18922	0.2608		1.634	25.7978	0.02315
1.636	0.01322		0.409	-0.00701		1.636	1.19859	0.2608		1.636	26.1103	0.02315
1.638	0.00696		0.4095	-0.00732		1.638	1.19234	0.26393		1.638	26.4228	0.02315
1.64	0.00383		0.41	-0.00763		1.64	1.19234	0.2608		1.64	25.7978	0.02315
1.642	0.01009		0.4105	-0.00763		1.642	1.18922	0.26393		1.642	26.1103	0.02315
1.644	0.00696		0.411	-0.00763		1.644	1.19547	0.26705		1.644	26.1103	0.02941
1.646	0.00383		0.4115	-0.00763		1.646	1.18609	0.26705		1.646	26.1103	0.02003
1.648	0.00696		0.412	-0.00732		1.648	1.19234	0.2608		1.648	26.4228	0.0169
1.65	0.00696		0.4125	-0.00732		1.65	1.18297	0.26393		1.65	26.1103	0.02628
1.652	0.01009		0.413	-0.00732		1.652	1.18922	0.26705		1.652	24.8603	0.02941
1.654	0.00696		0.4135	-0.00732		1.654	1.18922	0.26393		1.654	26.4228	0.02315
1.656	0.01009		0.414	-0.00701		1.656	1.19234	0.27018		1.656	26.1103	0.02003
1.658	0.01009		0.4145	-0.00732		1.658	1.18609	0.27018		1.658	25.7978	0.02315
1.66	0.00696		0.415	-0.00732		1.66	1.19234	0.26705		1.66	26.1103	0.02003
1.662	0.00696		0.4155	-0.00669		1.662	1.18922	0.27331		1.662	26.4228	0.02628
1.664	0.00696		0.416	-0.00763		1.664	1.18922	0.27643		1.664	26.1103	0.02628
1.666	0.00383		0.4165	-0.00732		1.666	1.18922	0.27018		1.666	26.4228	0.02003
1.668	0.01009		0.417	-0.00732		1.668	1.19547	0.26393		1.668	25.7978	0.02315
1.67	0.01322		0.4175	-0.00794		1.67	1.18922	0.26705		1.67	25.7978	0.02941
1.672	0.01322		0.418	-0.00732		1.672	1.18922	0.27018		1.672	25.1728	0.02003
1.674	0.01634		0.4185	-0.00794		1.674	1.19234	0.2608		1.674	26.4228	0.02315
1.676	0.01322		0.419	-0.00763		1.676	1.18609	0.27331		1.676	26.4228	0.02628
1.678	0.01009		0.4195	-0.00701		1.678	1.18922	0.27018		1.678	25.7978	0.02628
1.68	0.01009		0.42	-0.00669		1.68	1.19234	0.27018		1.68	26.1103	0.0169
1.682	0.01322		0.4205	-0.00701		1.682	1.18609	0.27643		1.682	26.7353	0.02628
1.684	0.01009		0.421	-0.00794		1.684	1.19859	0.27018		1.684	27.3603	0.02315
1.686	0.00696		0.4215	-0.00763		1.686	1.19234	0.27331		1.686	25.7978	0.02628
1.688	0.01009		0.422	-0.00763		1.688	1.19547	0.26393		1.688	26.7353	0.02628
1.69	0.01009		0.4225	-0.00732		1.69	1.18922	0.27018		1.69	26.1103	0.02941
1.692	0.01009		0.423	-0.00763		1.692	1.19547	0.26393		1.692	26.4228	0.0169
1.694	0.01322		0.4235	-0.00763		1.694	1.19547	0.27331		1.694	25.7978	0.02315
1.696	0.00696		0.424	-0.00763		1.696	1.19234	0.27018		1.696	26.4228	0.0169
1.698	0.00696		0.4245	-0.00794		1.698	1.19547	0.26705		1.698	26.7353	0.02315
1.7	0.01009		0.425	-0.00763		1.7	1.19547	0.27331		1.7	26.4228	0.02003
1.702	0.00696		0.4255	-0.00826		1.702	1.19234	0.27643		1.702	26.4228	0.02941
1.704	0.00383		0.426	-0.00732		1.704	1.19234	0.27643		1.704	25.7978	0.02941
1.706	0.01009		0.4265	-0.00826		1.706	1.19547	0.27018		1.706	26.1103	0.02628
1.708	0.01009		0.427	-0.00794		1.708	1.18922	0.27331		1.708	25.7978	0.02628
1.71	0.01009		0.4275	-0.00763		1.71	1.18922	0.27331		1.71	26.1103	0.02628
1.712	0.00696		0.428	-0.00732		1.712	1.18922	0.27018		1.712	26.7353	0.02003
1.714	0.01009		0.4285	-0.00732		1.714	1.19234	0.27018		1.714	25.7978	0.02315
1.716	0.01322		0.429	-0.00763		1.716	1.19234	0.27331		1.716	25.7978	0.02315
1.718	0.00383		0.4295	-0.00732		1.718	1.19547	0.26705		1.718	26.4228	0.02315
1.72	0.01322		0.43	-0.00669		1.72	1.19547	0.27956		1.72	25.7978	0.02315
1.722	0.00696		0.4305	-0.00701		1.722	1.18609	0.27018		1.722	26.4228	0.02628
1.724	0.01009		0.431	-0.00701		1.724	1.18922	0.27643		1.724	25.1728	0.02628
1.726	0.00696		0.4315	-0.00732		1.726	1.20172	0.27331		1.726	25.7978	0.02315
1.728	0.01322		0.432	-0.00732		1.728	1.19234	0.27956		1.728	25.4853	0.02628
1.73	0.01009		0.4325	-0.00669		1.73	1.18922	0.27331		1.73	25.7978	0.02003
1.732	0.01009		0.433	-0.00732		1.732	1.18609	0.27956		1.732	26.1103	0.02628
1.734	0.01322		0.4335	-0.00732		1.734	1.18922	0.27331		1.734	25.4853	0.02315
1.736	0.00696		0.434	-0.00732		1.736	1.19547	0.27331		1.736	25.7978	0.02003
1.738	0.01009		0.4345	-0.00732		1.738	1.19234	0.27956		1.738	25.4853	0.02315
1.74	0.00696		0.435	-0.00732		1.74	1.19234	0.27643		1.74	25.7978	0.02628
1.742	0.01322		0.4355	-0.00763		1.742	1.18922	0.27643		1.742	26.1103	0.02315
1.744	0.00696		0.436	-0.00669		1.744	1.19234	0.27956		1.744	26.4228	0.02315
1.746	0.01009		0.4365	-0.00669		1.746	1.19234	0.27331		1.746	26.4228	0.02628
1.748	0.01009		0.437	-0.00669		1.748	1.19234	0.27018		1.748	26.4228	0.02315
1.75	0.01322		0.4375	-0.00732		1.75	1.18609	0.27956		1.75	26.4228	0.02628
1.752	0.01009		0.438	-0.00732		1.752	1.19547	0.27643		1.752	26.4228	0.02315
1.754	0.00383		0.4385	-0.00732		1.754	1.19234	0.27018		1.754	26.4228	0.02003
1.756	0.01322		0.439	-0.00732		1.756	1.19234	0.27331		1.756	25.7978	0.02315
1.758	0.00696		0.4395	-0.00701		1.758	1.19547	0.27956		1.758	26.4228	0.02315
1.76	0.00696		0.44	-0.00669		1.76	1.18922	0.27643		1.76	26.4228	0.02003
1.762	0.01009		0.4405	-0.00701		1.762	1.19859	0.27643		1.762	26.1103	0.02628
1.764	0.01009		0.441	-0.00794		1.764	1.19547	0.27643		1.764	25.4853	0.02628
1.766	0.00696		0.4415	-0.00732		1.766	1.19859	0.27331		1.766	25.4853	0.02628
1.768	0.01009		0.442	-0.00794		1.768	1.18609	0.27643		1.768	26.1103	0.02941
1.77	0.01009		0.4425	-0.00763		1.77	1.19859	0.27643		1.77	26.1103	0.02628
1.772	0.01322		0.443	-0.00763		1.772	1.19547	0.27331		1.772	26.1103	0.02628
1.774	0.01322		0.4435	-0.00794		1.774	1.19234	0.27331		1.774	26.4228	0.0169
1.776	0.01009		0.444	-0.00794		1.776	1.19859	0.27956		1.776	26.1103	0.0169
1.778	0.00696		0.4445	-0.00826		1.778	1.19547	0.27956		1.778	26.4228	0.02315
1.78	0.01009		0.445	-0.00826		1.78	1.18922	0.28269		1.78	26.1103	0.02003
1.782	0.00383		0.4455	-0.00794		1.782	1.19234	0.28269		1.782	26.7353	0.02628
1.784	0.00696		0.446	-0.00826		1.784	1.18922	0.27956		1.784	26.7353	0.02628
1.786	0.01322		0.4465	-0.00826		1.786	1.18922	0.28269		1.786	26.7353	0.02315
1.788	0.00696		0.447	-0.00826		1.788	1.19547	0.27331		1.788	26.1103	0.02628
1.79	0.01009		0.4475	-0.00857		1.79	1.19234	0.27956		1.79	25.7978	0.02628
1.792	0.00696		0.448	-0.00888		1.792	1.19234	0.28269		1.792	26.1103	0.02315
1.794	0.01322		0.4485	-0.00857		1.794	1.18922	0.27956		1.794	25.7978	0.02003
1.796	0.01009		0.449	-0.00888		1.796	1.18922	0.28269		1.796	26.1103	0.0169
1.798	0.01009		0.4495	-0.00857		1.798	1.20484	0.27956		1.798	26.1103	0.02628
1.8	0.01009		0.45	-0.00857		1.8	1.19547	0.27956		1.8	26.1103	0.02003
1.802	0.00383		0.4505	-0.00888		1.802	1.19234	0.27643		1.802	26.4228	0.02003
1.804	0.01322		0.451	-0.00951		1.804	1.19547	0.27956		1.804	27.3603	0.02315
1.806	0.00696		0.4515	-0.00951		1.806	1.19234	0.27643		1.806	26.7353	0.02628
1.808	0.01009		0.452	-0.00951		1.808	1.18922	0.28269		1.808	25.7978	0.02315
1.81	0.01009		0.4525	-0.00951		1.81	1.19547	0.27643		1.81	26.1103	0.02941
1.812	0.01322		0.453	-0.00982		1.812	1.18922	0.27956		1.812	26.4228	0.02315
1.814	0.00696		0.4535	-0.00951		1.814	1.19547	0.27643		1.814	26.1103	0.02628
1.816	0.01009		0.454	-0.01013		1.816	1.19547	0.27956		1.816	25.4853	0.02315
1.818	0.00696		0.4545	-0.00951		1.818	1.19234	0.27956		1.818	26.1103	0.02315
1.82	0.00696		0.455	-0.00982		1.82	1.19547	0.27643		1.82	26.4228	0.02003
1.822	0.01009		0.4555	-0.00982		1.822	1.19234	0.27643		1.822	26.4228	0.02628
1.824	0.00696		0.456	-0.00951		1.824	1.19234	0.28269		1.824	27.0478	0.02628
1.826	0.01322		0.4565	-0.01013		1.826	1.18922	0.27956		1.826	26.7353	0.02315
1.828	0.01009		0.457	-0.01076		1.828	1.19234	0.27331		1.828	26.1103	0.02315
1.83	0.01009		0.4575	-0.01044		1.83	1.19859	0.27643		1.83	26.4228	0.02628
1.832	0.01009		0.458	-0.01076		1.832	1.19859	0.27643		1.832	26.4228	0.02003
1.834	0.01322		0.4585	-0.01044		1.834	1.19547	0.27643		1.834	25.4853	0.02628
1.836	0.01009		0.459	-0.01076		1.836	1.19547	0.28581		1.836	26.1103	0.02315
1.838	0.00696		0.4595	-0.01076		1.838	1.19859	0.27956		1.838	26.1103	0.02003
1.84	0.00383		0.46	-0.01107		1.84	1.19547	0.27643		1.84	25.4853	0.0169
1.842	0.00696		0.4605	-0.01138		1.842	1.19547	0.27956		1.842	26.4228	0.02628
1.844	0.01009		0.461	-0.0511		1.844	1.19234	0.27331		1.844	26.1103	0.02315
1.846	0.01009		0.4615	-0.04453		1.846	1.19547	0.27331		1.846	26.4228	0.02941
1.848	0.00696		0.462	-0.04453		1.848	1.18922	0.27331		1.848	25.7978	0.02941
1.85	0.01009		0.4625	-0.04734		1.85	1.19234	0.27331		1.85	26.1103	0.02315
1.852	0.01634		0.463	-0.05047		1.852	1.19234	0.27643		1.852	25.4853	0.02315
1.854	0.01009		0.4635	-0.13115		1.854	1.19234	0.27018		1.854	25.7978	0.02315
1.856	0.01322		0.464	-0.11989		1.856	1.18922	0.27331		1.856	25.7978	0.02628
1.858	0.01009		0.4645	-0.09143		1.858	1.17984	0.27331		1.858	25.4853	0.02941
1.86	0.01009		0.465	-0.09268		1.86	1.19234	0.27018		1.86	25.4853	0.02628
1.862	0.01009		0.4655	-0.10644		1.862	1.19234	0.26705		1.862	25.7978	0.02941
1.864	0.00696		0.466	-0.11457		1.864	1.19234	0.2608		1.864	25.4853	0.02628
1.866	0.01009		0.4665	-0.11113		1.866	1.19547	0.25767		1.866	25.1728	0.02941
1.868	0.01322		0.467	-0.11989		1.868	1.19547	0.25455		1.868	25.7978	0.02628
1.87	0.01009		0.4675	-0.12896		1.87	1.18922	0.25142		1.87	26.1103	0.02628
1.872	0.01322		0.468	-0.15241		1.872	1.19234	0.25142		1.872	25.4853	0.02315
1.874	0.01322		0.4685	-0.14709		1.874	1.19234	0.24204		1.874	25.1728	0.02315
1.876	0.01322		0.469	-0.13615		1.876	1.19547	0.24204		1.876	26.1103	0.02628
1.878	0.00696		0.4695	-0.12739		1.878	1.21422	0.24204		1.878	25.7978	0.02315
1.88	0.01634		0.47	-0.12645		1.88	1.22359	0.23266		1.88	25.7978	0.0169
1.882	0.01009		0.4705	-0.1521		1.882	1.23297	0.22953		1.882	26.4228	0.02315
1.884	0.01322		0.471	-0.15991		1.884	1.24547	0.22953		1.884	26.4228	0.02315
1.886	0.01009		0.4715	-0.14334		1.886	1.26734	0.21702		1.886	25.7978	0.02315
1.888	0.01322		0.472	-0.16585		1.888	1.28297	0.20764		1.888	26.4228	0.02628
1.89	0.01322		0.4725	-0.14146		1.89	1.31422	0.19826		1.89	25.4853	0.02941
1.892	0.01009		0.473	-0.13021		1.892	1.34859	0.19201		1.892	26.1103	0.02315
1.894	0.01009		0.4735	-0.11926		1.894	1.39234	0.1795		1.894	26.7353	0.02628
1.896	0.01322		0.474	-0.11176		1.896	1.43922	0.17637		1.896	27.0478	0.02003
1.898	0.00696		0.4745	-0.10863		1.898	1.48922	0.17012		1.898	27.0478	0.02003
1.9	0.00696		0.475	-0.10457		1.9	1.50797	0.16699		1.9	26.4228	0.02003
1.902	0.01009		0.4755	-0.10457		1.902	1.52672	0.16699		1.902	26.1103	0.02315
1.904	0.00696		0.476	-0.13771		1.904	1.54546	0.16699		1.904	26.1103	0.02315
1.906	0.01634		0.4765	-0.12645		1.906	1.55484	0.16074		1.906	26.4228	0.02628
1.908	0.01009		0.477	-0.10519		1.908	1.55796	0.15761		1.908	26.4228	0.02315
1.91	0.01322		0.4775	-0.09831		1.91	1.56421	0.15136		1.91	25.7978	0.02628
1.912	0.00696		0.478	-0.11145		1.912	1.56734	0.15448		1.912	26.4228	0.02003
1.914	0.01009		0.4785	-0.10519		1.914	1.57359	0.14823		1.914	26.1103	0.02315
1.916	0.01009		0.479	-0.1005		1.916	1.57984	0.15136		1.916	26.4228	0.02003
1.918	0.01009		0.4795	-0.09894		1.918	1.57671	0.15136		1.918	26.1103	0.02315
1.92	0.01009		0.48	-0.09237		1.92	1.57984	0.1451		1.92	26.1103	0.02003
1.922	0.01009		0.4805	-0.10363		1.922	1.57984	0.13885		1.922	26.7353	0.02315
1.924	0.01322		0.481	-0.1152		1.924	1.58296	0.14198		1.924	26.1103	0.02315
1.926	0.01009		0.4815	-0.1005		1.926	1.58296	0.13885		1.926	26.4228	0.02315
1.928	0.01322		0.482	-0.09706		1.928	1.57671	0.13572		1.928	25.7978	0.02628
1.93	0.01634		0.4825	-0.09174		1.93	1.58609	0.12634		1.93	25.7978	0.02315
1.932	0.01634		0.483	-0.09018		1.932	1.58296	0.12322		1.932	25.7978	0.02003
1.934	0.01322		0.4835	-0.0858		1.934	1.57984	0.12009		1.934	25.7978	0.02941
1.936	0.01322		0.484	-0.08393		1.936	1.58609	0.11696		1.936	25.7978	0.02315
1.938	0.01322		0.4845	-0.08487		1.938	1.58609	0.12009		1.938	25.7978	0.02315
1.94	0.01322		0.485	-0.08049		1.94	1.58921	0.11383		1.94	25.7978	0.02315
1.942	0.00696		0.4855	-0.07705		1.942	1.58921	0.10445		1.942	25.7978	0.02628
1.944	0.01009		0.486	-0.07736		1.944	1.58921	0.10445		1.944	26.1103	0.02628
1.946	0.01009		0.4865	-0.07611		1.946	1.58296	0.09507		1.946	26.4228	0.02315
1.948	0.01322		0.487	-0.07455		1.948	1.59234	0.08569		1.948	25.7978	0.02315
1.95	0.01322		0.4875	-0.07173		1.95	1.59546	0.07318		1.95	26.1103	0.02628
1.952	0.01947		0.488	-0.06986		1.952	1.59234	0.0638		1.952	26.1103	0.02315
1.954	0.01322		0.4885	-0.06829		1.954	1.58609	0.05442		1.954	25.7978	0.02315
1.956	0.01634		0.489	-0.06954		1.956	1.58921	0.0513		1.956	25.7978	0.02315
1.958	0.01009		0.4895	-0.0661		1.958	1.59859	0.04504		1.958	26.1103	0.02628
1.96	0.01009		0.49	-0.06579		1.96	1.59546	0.04504		1.96	25.7978	0.02315
1.962	0.00696		0.4905	-0.06266		1.962	1.59234	0.03566		1.962	26.4228	0.02941
1.964	0.01634		0.491	-0.0586		1.964	1.58921	0.03879		1.964	26.1103	0.02941
1.966	0.01322		0.4915	-0.05797		1.966	1.58921	0.03566		1.966	25.4853	0.02628
1.968	0.01634		0.492	-0.05829		1.968	1.59234	0.03879		1.968	26.1103	0.02315
1.97	0.01947		0.4925	-0.05829		1.97	1.59234	0.02941		1.97	26.1103	0.02315
1.972	0.01634		0.493	-0.05672		1.972	1.59546	0.03253		1.972	25.7978	0.02315
1.974	0.02259		0.4935	-0.05485		1.974	1.58921	0.02628		1.974	26.1103	0.02628
1.976	0.01947		0.494	-0.0536		1.976	1.59234	0.02941		1.976	26.1103	0.02315
1.978	0.01634		0.4945	-0.05391		1.978	1.59859	0.03253		1.978	26.1103	0.02315
1.98	0.01947		0.495	-0.0536		1.98	1.59234	0.03566		1.98	25.7978	0.02315
1.982	0.02259		0.4955	-0.05266		1.982	1.59234	0.02941		1.982	26.1103	0.02315
1.984	0.02259		0.496	-0.05235		1.984	1.59234	0.03566		1.984	25.7978	0.02628
1.986	0.02259		0.4965	-0.05203		1.986	1.59546	0.03253		1.986	26.1103	0.02941
1.988	0.02885		0.497	-0.05235		1.988	1.60171	0.02628		1.988	26.1103	0.02628
1.99	0.22272		0.4975	-0.05422		1.99	1.58921	0.03253		1.99	25.7978	0.02628
1.992	0.32903		0.498	-0.05454		1.992	1.59546	0.02941		1.992	25.4853	0.02628
1.994	0.40721		0.4985	-0.05078		1.994	1.59234	0.02628		1.994	26.1103	0.0169
1.996	0.44786		0.499	-0.04953		1.996	1.59546	0.03253		1.996	25.1728	0.02315
1.998	0.47913		0.4995	-0.05172		1.998	1.59234	0.03253		1.998	26.1103	0.02628
2	0.5104		0.5	-0.04891		2	1.59234	0.02941		2	26.1103	0.02315
2.002	0.51352		0.5005	-0.04515		2.002	1.59234	0.02628		2.002	26.7353	0.02315
2.004	0.50727		0.501	-0.04609		2.004	1.59546	0.03253		2.004	26.1103	0.02315
2.006	0.51352		0.5015	-0.04672		2.006	1.58921	0.02628		2.006	25.4853	0.02941
2.008	0.55105		0.502	-0.04422		2.008	1.60171	0.02628		2.008	25.4853	0.02628
2.01	0.5917		0.5025	-0.04297		2.01	1.60484	0.02315		2.01	25.4853	0.02628
2.012	0.65736		0.503	-0.04359		2.012	1.59859	0.02941		2.012	25.4853	0.02315
2.014	0.69488		0.5035	-0.04578		2.014	1.59546	0.02315		2.014	24.8603	0.02628
2.016	0.74804		0.504	-0.04453		2.016	1.58921	0.02628		2.016	25.1728	0.02003
2.018	0.82309		0.5045	-0.04609		2.018	1.59546	0.02941		2.018	25.7978	0.02315
2.02	0.91064		0.505	-0.04578		2.02	1.59859	0.02941		2.02	25.7978	0.02003
2.022	0.97943		0.5055	-0.04265		2.022	1.59546	0.02941		2.022	26.1103	0.02628
2.024	1.03572		0.506	-0.04453		2.024	1.59234	0.02628		2.024	26.1103	0.02315
2.026	1.11077		0.5065	-0.04453		2.026	1.59546	0.02315		2.026	25.7978	0.02628
2.028	1.19207		0.507	-0.04641		2.028	1.59546	0.02941		2.028	25.1728	0.02628
2.03	1.24835		0.5075	-0.04547		2.03	1.59859	0.02941		2.03	25.7978	0.02315
2.032	1.27337		0.508	-0.04422		2.032	1.58921	0.02628		2.032	25.7978	0.02003
2.034	1.31714		0.5085	-0.0439		2.034	1.59234	0.02628		2.034	26.4228	0.0169
2.036	1.4047		0.509	-0.04453		2.036	1.59859	0.02941		2.036	25.4853	0.02003
2.038	1.59544		0.5095	-0.05766		2.038	1.59546	0.02941		2.038	25.4853	0.02003
2.04	1.84559		0.51	-0.04985		2.04	1.59546	0.02941		2.04	25.4853	0.02315
2.042	2.07386		0.5105	-0.04734		2.042	1.59546	0.02628		2.042	25.7978	0.02628
2.044	2.23333		0.511	-0.04797		2.044	1.59859	0.02628		2.044	24.8603	0.02628
2.046	2.40844		0.5115	-0.04828		2.046	1.59234	0.02941		2.046	25.4853	0.02315
2.048	2.54915		0.512	-0.04828		2.048	1.59234	0.02941		2.048	24.8603	0.02628
2.05	2.68986		0.5125	-0.05235		2.05	1.59234	0.02628		2.05	25.1728	0.02628
2.052	2.80869		0.513	-0.05579		2.052	1.59234	0.02941		2.052	25.1728	0.02628
2.054	2.94315		0.5135	-0.06016		2.054	1.59234	0.02628		2.054	24.8603	0.02315
2.056	3.04633		0.514	-0.06204		2.056	1.59546	0.02941		2.056	25.7978	0.02315
2.058	3.12763		0.5145	-0.06923		2.058	1.58609	0.02628		2.058	25.4853	0.02315
2.06	3.20581		0.515	-0.07423		2.06	1.59234	0.02941		2.06	25.4853	0.02003
2.062	3.2746		0.5155	-0.08455		2.062	1.59546	0.02628		2.062	25.7978	0.02315
2.064	3.35277		0.516	-0.09268		2.064	1.59859	0.02628		2.064	25.7978	0.02315
2.066	3.41844		0.5165	-0.09769		2.066	1.59859	0.02315		2.066	25.4853	0.02628
2.068	3.48723		0.517	-0.09894		2.068	1.59234	0.02003		2.068	26.4228	0.02628
2.07	3.54664		0.5175	-0.10363		2.07	1.58921	0.02628		2.07	25.7978	0.02941
2.072	3.60918		0.518	-0.11457		2.072	1.59859	0.02628		2.072	25.7978	0.02315
2.074	3.66234		0.5185	-0.13271		2.074	1.59234	0.02315		2.074	25.1728	0.02628
2.076	3.71237		0.519	-0.14271		2.076	1.59859	0.02628		2.076	25.4853	0.02315
2.078	3.75615		0.5195	-0.15084		2.078	1.59859	0.02628		2.078	26.1103	0.02628
2.08	3.80305		0.52	-0.15241		2.08	1.60171	0.02315		2.08	25.7978	0.02315
2.082	3.84683		0.5205	-0.15147		2.082	1.59546	0.02628		2.082	26.1103	0.02315
2.084	3.88748		0.521	-0.15116		2.084	1.59546	0.02628		2.084	25.7978	0.02628
2.086	3.93438		0.5215	-0.14741		2.086	1.59546	0.02628		2.086	25.7978	0.02628
2.088	3.98754		0.522	-0.14522		2.088	1.59546	0.02315		2.088	25.7978	0.02315
2.09	4.02194		0.5225	-0.13802		2.09	1.59234	0.02003		2.09	25.7978	0.02941
2.092	4.06258		0.523	-0.12771		2.092	1.59859	0.02003		2.092	25.4853	0.02628
2.094	4.10323		0.5235	-0.11989		2.094	1.59234	0.02941		2.094	25.7978	0.02315
2.096	4.14701		0.524	-0.11363		2.096	1.59234	0.02941		2.096	25.7978	0.02315
2.098	4.18141		0.5245	-0.10144		2.098	1.59234	0.02941		2.098	25.7978	0.02003
2.1	4.22518		0.525	-0.09612		2.1	1.59859	0.02315		2.1	26.1103	0.02003
2.102	4.26584		0.5255	-0.08643		2.102	1.59546	0.02628		2.102	25.7978	0.02941
2.104	4.30648		0.526	-0.07892		2.104	1.60171	0.02628		2.104	26.1103	0.02628
2.106	4.35964		0.5265	-0.07111		2.106	1.59234	0.02315		2.106	25.7978	0.02315
2.108	4.43469		0.527	-0.06579		2.108	1.59546	0.02628		2.108	25.7978	0.02315
2.11	4.56915		0.5275	-0.06204		2.11	1.59859	0.02628		2.11	25.7978	0.02003
2.112	4.72237		0.528	-0.0586		2.112	1.59859	0.02941		2.112	24.8603	0.02941
2.114	4.95063		0.5285	-0.05766		2.114	1.59234	0.02315		2.114	25.4853	0.02315
2.116	5.1789		0.529	-0.05235		2.116	1.59234	0.02941		2.116	25.1728	0.02315
2.118	5.3884		0.5295	-0.0511		2.118	1.59859	0.02628		2.118	26.1103	0.02003
2.12	5.5854		0.53	-0.0511		2.12	1.59859	0.02628		2.12	26.1103	0.02628
2.122	5.75113		0.5305	-0.04828		2.122	1.59234	0.02941		2.122	26.4228	0.02628
2.124	5.9106		0.531	-0.04922		2.124	1.59859	0.03253		2.124	25.7978	0.03253
2.126	6.01379		0.5315	-0.04859		2.126	1.59546	0.02315		2.126	25.7978	0.02315
2.128	6.13886		0.532	-0.05078		2.128	1.58921	0.02628		2.128	25.7978	0.02315
2.13	6.22642		0.5325	-0.05047		2.13	1.59546	0.02315		2.13	26.1103	0.02941
2.132	6.30459		0.533	-0.04953		2.132	1.59234	0.02628		2.132	25.7978	0.02628
2.134	6.37026		0.5335	-0.04828		2.134	1.59546	0.02003		2.134	26.1103	0.02628
2.136	6.43279		0.534	-0.04766		2.136	1.59234	0.02941		2.136	25.7978	0.02315
2.138	6.48283		0.5345	-0.04891		2.138	1.59234	0.02628		2.138	25.4853	0.02315
2.14	6.52035		0.535	-0.04734		2.14	1.59546	0.02315		2.14	26.4228	0.02003
2.142	6.54224		0.5355	-0.04515		2.142	1.59546	0.02941		2.142	26.4228	0.02315
2.144	6.55787		0.536	-0.0439		2.144	1.59859	0.02628		2.144	27.0478	0.02628
2.146	6.56725		0.5365	-0.04453		2.146	1.59546	0.02315		2.146	26.1103	0.02315
2.148	6.58914		0.537	-0.04453		2.148	1.58921	0.02315		2.148	26.7353	0.02628
2.15	6.60165		0.5375	-0.04359		2.15	1.58921	0.02315		2.15	27.0478	0.02941
2.152	6.61728		0.538	-0.04046		2.152	1.58921	0.02941		2.152	26.1103	0.02628
2.154	6.62979		0.5385	-0.03765		2.154	1.59859	0.02315		2.154	26.7353	0.02003
2.156	6.64855		0.539	-0.03671		2.156	1.59546	0.02941		2.156	26.4228	0.02315
2.158	6.64855		0.5395	-0.03515		2.158	1.59859	0.02628		2.158	26.4228	0.02315
2.16	6.66419		0.54	-0.03515		2.16	1.59546	0.02628		2.16	26.4228	0.0169
2.162	6.68295		0.5405	-0.03546		2.162	1.59546	0.02941		2.162	26.4228	0.02628
2.164	6.68608		0.541	-0.03265		2.164	1.59859	0.02941		2.164	26.7353	0.02628
2.166	6.69858		0.5415	-0.0339		2.166	1.59234	0.02628		2.166	26.1103	0.02315
2.168	6.69858		0.542	-0.03265		2.168	1.59234	0.02941		2.168	26.4228	0.02628
2.17	6.71734		0.5425	-0.03171		2.17	1.58921	0.02628		2.17	26.4228	0.02628
2.172	6.72673		0.543	-0.03171		2.172	1.59546	0.02628		2.172	26.1103	0.02315
2.174	6.72985		0.5435	-0.03046		2.174	1.59234	0.02628		2.174	26.4228	0.02628
2.176	6.73923		0.544	-0.03046		2.176	1.59546	0.02315		2.176	26.4228	0.02941
2.178	6.74236		0.5445	-0.02983		2.178	1.59234	0.02628		2.178	26.1103	0.02628
2.18	6.73923		0.545	-0.02858		2.18	1.59234	0.02941		2.18	25.1728	0.02315
2.182	6.75487		0.5455	-0.02858		2.182	1.59546	0.02628		2.182	26.4228	0.02941
2.184	6.76425		0.546	-0.02858		2.184	1.59546	0.02628		2.184	26.7353	0.02628
2.186	6.76112		0.5465	-0.02952		2.186	1.59234	0.02941		2.186	25.7978	0.02941
2.188	6.7705		0.547	-0.02702		2.188	1.58921	0.02315		2.188	26.1103	0.02315
2.19	6.77676		0.5475	-0.02608		2.19	1.59859	0.02315		2.19	26.4228	0.02628
2.192	6.78301		0.548	-0.02702		2.192	1.59546	0.02941		2.192	26.4228	0.02315
2.194	6.78614		0.5485	-0.02545		2.194	1.59546	0.02315		2.194	26.1103	0.02628
2.196	6.78926		0.549	-0.02452		2.196	1.59546	0.02628		2.196	26.1103	0.02315
2.198	6.78926		0.5495	-0.02827		2.198	1.59546	0.02315		2.198	26.4228	0.02315
2.2	6.79864		0.55	-0.02702		2.2	1.58921	0.02628		2.2	26.1103	0.02315
2.202	6.80177		0.5505	-0.02639		2.202	1.58921	0.02628		2.202	26.7353	0.02941
2.204	6.8049		0.551	-0.02452		2.204	1.59234	0.02628		2.204	24.8603	0.03253
2.206	6.81115		0.5515	-0.02358		2.206	1.59546	0.02315		2.206	26.4228	0.02941
2.208	6.81741		0.552	-0.02358		2.208	1.59546	0.02628		2.208	26.1103	0.03253
2.21	6.82366		0.5525	-0.02358		2.21	1.59859	0.02941		2.21	26.4228	0.02628
2.212	6.82679		0.553	-0.02295		2.212	1.59546	0.02003		2.212	25.4853	0.02315
2.214	6.82991		0.5535	-0.02139		2.214	1.59546	0.02628		2.214	25.4853	0.02628
2.216	6.82991		0.554	-0.0217		2.216	1.59546	0.02941		2.216	25.7978	0.02941
2.218	6.83304		0.5545	-0.02108		2.218	1.59859	0.02315		2.218	25.7978	0.02315
2.22	6.83304		0.555	-0.02139		2.22	1.59546	0.02628		2.22	25.7978	0.02315
2.222	6.83929		0.5555	-0.02076		2.222	1.59234	0.02315		2.222	26.1103	0.02941
2.224	6.84555		0.556	-0.02076		2.224	1.59546	0.03253		2.224	26.4228	0.02628
2.226	6.84868		0.5565	-0.01983		2.226	1.59546	0.02628		2.226	26.1103	0.02628
2.228	6.85493		0.557	-0.01983		2.228	1.59859	0.02628		2.228	25.7978	0.02628
2.23	6.8518		0.5575	-0.02045		2.23	1.59234	0.02315		2.23	25.7978	0.02941
2.232	6.85493		0.558	-0.01889		2.232	1.59234	0.02628		2.232	25.4853	0.02628
2.234	6.86118		0.5585	-0.01889		2.234	1.59234	0.02628		2.234	25.1728	0.02628
2.236	6.86744		0.559	-0.01826		2.236	1.59234	0.02315		2.236	25.7978	0.02628
2.238	6.86431		0.5595	-0.01858		2.238	1.60171	0.02628		2.238	26.1103	0.02315
2.24	6.86744		0.56	-0.0192		2.24	1.59546	0.02315		2.24	25.7978	0.02003
2.242	6.87682		0.5605	-0.01889		2.242	1.59234	0.02941		2.242	26.1103	0.02628
2.244	6.87682		0.561	-0.01795		2.244	1.59546	0.02941		2.244	26.7353	0.02628
2.246	6.87994		0.5615	-0.01733		2.246	1.59546	0.02315		2.246	26.4228	0.02315
2.248	6.87682		0.562	-0.01733		2.248	1.58296	0.02941		2.248	26.1103	0.02941
2.25	6.89558		0.5625	-0.01733		2.25	1.58609	0.02628		2.25	26.1103	0.03253
2.252	6.88933		0.563	-0.01639		2.252	1.58921	0.02628		2.252	25.7978	0.02315
2.254	6.88933		0.5635	-0.01545		2.254	1.59234	0.02628		2.254	26.4228	0.02315
2.256	6.89558		0.564	-0.0167		2.256	1.59546	0.02941		2.256	26.4228	0.02941
2.258	6.89245		0.5645	-0.0167		2.258	1.59859	0.02628		2.258	26.4228	0.02628
2.26	6.89245		0.565	-0.0167		2.26	1.59859	0.02628		2.26	26.1103	0.02628
2.262	6.90183		0.5655	-0.0167		2.262	1.59234	0.02628		2.262	25.7978	0.02941
2.264	6.89871		0.566	-0.0167		2.264	1.59859	0.02628		2.264	26.1103	0.03253
2.266	6.89871		0.5665	-0.01607		2.266	1.59546	0.02315		2.266	25.7978	0.02941
2.268	6.90809		0.567	-0.01639		2.268	1.60484	0.02315		2.268	25.4853	0.02941
2.27	6.90809		0.5675	-0.01545		2.27	1.59859	0.02315		2.27	25.7978	0.02941
2.272	6.91434		0.568	-0.01576		2.272	1.59859	0.02315		2.272	25.7978	0.02628
2.274	6.90809		0.5685	-0.01607		2.274	1.59546	0.02315		2.274	27.3603	0.02315
2.276	6.91747		0.569	-0.01576		2.276	1.59859	0.02941		2.276	26.1103	0.02315
2.278	6.90809		0.5695	-0.01514		2.278	1.59546	0.02315		2.278	26.1103	0.03253
2.28	6.91434		0.57	-0.01482		2.28	1.59546	0.02315		2.28	26.1103	0.02941
2.282	6.92059		0.5705	-0.01451		2.282	1.59234	0.02315		2.282	26.1103	0.03253
2.284	6.92059		0.571	-0.0142		2.284	1.59546	0.03253		2.284	26.4228	0.02941
2.286	6.91747		0.5715	-0.01482		2.286	1.59859	0.02315		2.286	26.4228	0.03253
2.288	6.92685		0.572	-0.01389		2.288	1.59234	0.02628		2.288	25.7978	0.03566
2.29	6.92372		0.5725	-0.0142		2.29	1.59234	0.02628		2.29	25.4853	0.03253
2.292	6.92372		0.573	-0.01451		2.292	1.59859	0.02315		2.292	25.7978	0.02941
2.294	6.92685		0.5735	-0.01482		2.294	1.59546	0.02315		2.294	25.4853	0.03566
2.296	6.93623		0.574	-0.0142		2.296	1.59234	0.03253		2.296	26.1103	0.03879
2.298	6.92998		0.5745	-0.01357		2.298	1.58921	0.03253		2.298	25.7978	0.03879
2.3	6.92998		0.575	-0.01326		2.3	1.59546	0.02628		2.3	26.4228	0.03879
2.302	6.93623		0.5755	-0.01357		2.302	1.59546	0.02628		2.302	26.4228	0.04504
2.304	6.9331		0.576	-0.01451		2.304	1.60484	0.02315		2.304	25.4853	0.04504
2.306	6.93936		0.5765	-0.01389		2.306	1.58921	0.02315		2.306	25.1728	0.04504
2.308	6.93936		0.577	-0.0142		2.308	1.59546	0.02628		2.308	26.1103	0.04504
2.31	6.94248		0.5775	-0.0142		2.31	1.59546	0.02628		2.31	26.4228	0.0513
2.312	6.93936		0.578	-0.01357		2.312	1.59546	0.02628		2.312	25.4853	0.04817
2.314	6.94874		0.5785	-0.01514		2.314	1.59234	0.02315		2.314	25.4853	0.0513
2.316	6.94874		0.579	-0.01389		2.316	1.59859	0.02628		2.316	25.4853	0.04817
2.318	6.94248		0.5795	-0.01389		2.318	1.59234	0.02628		2.318	25.4853	0.05442
2.32	6.94874		0.58	-0.01389		2.32	1.59234	0.02941		2.32	26.1103	0.04817
2.322	6.95186		0.5805	-0.01326		2.322	1.59234	0.02628		2.322	26.1103	0.05442
2.324	6.94874		0.581	-0.01389		2.324	1.59234	0.02628		2.324	25.4853	0.05755
2.326	6.95186		0.5815	-0.01357		2.326	1.59859	0.02628		2.326	26.1103	0.05755
2.328	6.95186		0.582	-0.0142		2.328	1.60171	0.02003		2.328	25.7978	0.05442
2.33	6.95499		0.5825	-0.01389		2.33	1.59234	0.02941		2.33	25.7978	0.06068
2.332	6.95812		0.583	-0.01295		2.332	1.59546	0.02941		2.332	25.4853	0.05755
2.334	6.96124		0.5835	-0.01263		2.334	1.59859	0.02003		2.334	25.7978	0.06068
2.336	6.95812		0.584	-0.01295		2.336	1.59234	0.02628		2.336	25.7978	0.0638
2.338	6.96124		0.5845	-0.01263		2.338	1.60171	0.02628		2.338	25.7978	0.05755
2.34	6.96124		0.585	-0.01232		2.34	1.59546	0.02628		2.34	25.1728	0.06068
2.342	6.96124		0.5855	-0.0117		2.342	1.59546	0.02628		2.342	25.7978	0.06068
2.344	6.95812		0.586	-0.01201		2.344	1.59859	0.02941		2.344	26.4228	0.0638
2.346	6.96437		0.5865	-0.01201		2.346	1.59859	0.02315		2.346	25.4853	0.0638
2.348	6.96437		0.587	-0.01295		2.348	1.59546	0.02628		2.348	25.4853	0.06693
2.35	6.96437		0.5875	-0.01232		2.35	1.59546	0.02941		2.35	25.4853	0.07318
2.352	6.96124		0.588	-0.0117		2.352	1.58921	0.02003		2.352	24.8603	0.06693
2.354	6.97063		0.5885	-0.0117		2.354	1.59546	0.02315		2.354	25.4853	0.07006
2.356	6.97063		0.589	-0.01201		2.356	1.59546	0.02628		2.356	26.1103	0.07006
2.358	6.9675		0.5895	-0.01201		2.358	1.59546	0.02941		2.358	25.4853	0.07631
2.36	6.97375		0.59	-0.01138		2.36	1.59234	0.02941		2.36	26.1103	0.07318
2.362	6.97063		0.5905	-0.01201		2.362	1.59546	0.02315		2.362	26.4228	0.08569
2.364	6.97063		0.591	-0.01107		2.364	1.59546	0.03253		2.364	25.7978	0.09194
2.366	6.97063		0.5915	-0.01232		2.366	1.59546	0.02628		2.366	26.7353	0.09194
2.368	6.98001		0.592	-0.0117		2.368	1.59234	0.02628		2.368	27.0478	0.10445
2.37	6.98001		0.5925	-0.01138		2.37	1.59234	0.02315		2.37	27.0478	0.12009
2.372	6.98001		0.593	-0.01232		2.372	1.59546	0.02315		2.372	27.3603	0.12634
2.374	6.98001		0.5935	-0.0117		2.374	1.59546	0.02003		2.374	27.6728	0.14198
2.376	6.98313		0.594	-0.01044		2.376	1.59234	0.02941		2.376	28.2978	0.15761
2.378	6.98313		0.5945	-0.01076		2.378	1.59234	0.02315		2.378	27.0478	0.17325
2.38	6.98313		0.595	-0.01138		2.38	1.59546	0.02628		2.38	27.9853	0.18263
2.382	6.98313		0.5955	-0.01076		2.382	1.59546	0.02628		2.382	27.6728	0.19826
2.384	6.98313		0.596	-0.01138		2.384	1.59546	0.02941		2.384	28.6103	0.21702
2.386	6.98313		0.5965	-0.01076		2.386	1.58921	0.02628		2.386	27.9853	0.22015
2.388	6.98939		0.597	-0.01013		2.388	1.59234	0.02315		2.388	27.9853	0.22953
2.39	6.98939		0.5975	-0.00982		2.39	1.59546	0.02628		2.39	28.2978	0.23266
2.392	6.98939		0.598	-0.00982		2.392	1.58921	0.02003		2.392	27.6728	0.23891
2.394	6.99252		0.5985	-0.01044		2.394	1.59546	0.02628		2.394	28.2978	0.24516
2.396	6.98939		0.599	-0.01107		2.396	1.59859	0.02941		2.396	28.2978	0.25142
2.398	6.98626		0.5995	-0.00982		2.398	1.59859	0.02315		2.398	28.2978	0.26393
2.4	6.98626		0.6	-0.00951		2.4	1.59234	0.02315		2.4	27.6728	0.26393
2.402	6.98939		0.6005	-0.00982		2.402	1.60171	0.02315		2.402	28.6103	0.27643
2.404	6.99252		0.601	-0.00982		2.404	1.59859	0.02941		2.404	28.9228	0.27956
2.406	6.99252		0.6015	-0.00982		2.406	1.59859	0.02628		2.406	28.6103	0.28269
2.408	6.99564		0.602	-0.01044		2.408	1.59546	0.02315		2.408	27.9853	0.28581
2.41	6.99877		0.6025	-0.01044		2.41	1.59234	0.02628		2.41	28.6103	0.2952
2.412	6.98939		0.603	-0.01013		2.412	1.59546	0.02003		2.412	27.9853	0.2952
2.414	6.99252		0.6035	-0.01013		2.414	1.59234	0.02628		2.414	27.9853	0.30145
2.416	6.99877		0.604	-0.01013		2.416	1.59234	0.03253		2.416	28.9228	0.29832
2.418	6.99877		0.6045	-0.01013		2.418	1.59546	0.02628		2.418	28.2978	0.30458
2.42	6.99252		0.605	-0.01076		2.42	1.59234	0.02315		2.42	27.9853	0.3077
2.422	6.99564		0.6055	-0.01013		2.422	1.59546	0.02941		2.422	28.2978	0.31396
2.424	7.00189		0.606	-0.01044		2.424	1.59546	0.03253		2.424	28.2978	0.31708
2.426	6.99877		0.6065	-0.00982		2.426	1.58921	0.02315		2.426	27.9853	0.32334
2.428	6.99564		0.607	-0.0092		2.428	1.59859	0.02315		2.428	28.2978	0.32021
2.43	7.00189		0.6075	-0.00951		2.43	1.59234	0.02941		2.43	28.2978	0.32959
2.432	7.00502		0.608	-0.01044		2.432	1.59234	0.02003		2.432	27.6728	0.32334
2.434	7.00502		0.6085	-0.00982		2.434	1.59234	0.02941		2.434	27.9853	0.32334
2.436	7.00502		0.609	-0.01044		2.436	1.59234	0.02628		2.436	27.9853	0.33272
2.438	7.00189		0.6095	-0.00982		2.438	1.58609	0.03253		2.438	27.9853	0.33272
2.44	7.00502		0.61	-0.01013		2.44	1.59234	0.02628		2.44	27.6728	0.32959
2.442	7.00502		0.6105	-0.01013		2.442	1.60484	0.02003		2.442	28.2978	0.33585
2.444	7.00502		0.611	-0.01013		2.444	1.59859	0.02315		2.444	28.2978	0.33897
2.446	7.00815		0.6115	-0.01013		2.446	1.59234	0.02628		2.446	27.3603	0.3421
2.448	7.01128		0.612	-0.01044		2.448	1.59859	0.02628		2.448	27.6728	0.3421
2.45	7.01128		0.6125	-0.01044		2.45	1.59859	0.02315		2.45	28.2978	0.33585
2.452	7.00815		0.613	-0.01076		2.452	1.59546	0.02628		2.452	27.6728	0.33897
2.454	7.0144		0.6135	-0.01013		2.454	1.58921	0.02315		2.454	27.0478	0.3421
2.456	7.01128		0.614	-0.01044		2.456	1.59546	0.02628		2.456	27.0478	0.3421
2.458	7.01128		0.6145	-0.01044		2.458	1.59859	0.02628		2.458	27.9853	0.34523
2.46	7.01753		0.615	-0.01044		2.46	1.59859	0.02628		2.46	27.9853	0.33897
2.462	7.00815		0.6155	-0.01076		2.462	1.58921	0.02941		2.462	27.6728	0.34523
2.464	7.00815		0.616	-0.01076		2.464	1.59234	0.02941		2.464	27.3603	0.34523
2.466	7.01128		0.6165	-0.00982		2.466	1.59546	0.02628		2.466	27.0478	0.34835
2.468	7.01753		0.617	-0.00982		2.468	1.59859	0.02003		2.468	27.6728	0.35148
2.47	7.0144		0.6175	-0.00982		2.47	1.59546	0.02315		2.47	27.6728	0.34523
2.472	7.01128		0.618	-0.00982		2.472	1.59546	0.02628		2.472	27.6728	0.3421
2.474	7.01753		0.6185	-0.00982		2.474	1.59234	0.02315		2.474	26.7353	0.34523
2.476	7.0144		0.619	-0.00982		2.476	1.59546	0.02628		2.476	27.6728	0.35148
2.478	7.0144		0.6195	-0.01044		2.478	1.60171	0.02941		2.478	27.0478	0.34835
2.48	7.0144		0.62	-0.00982		2.48	1.59546	0.02628		2.48	26.7353	0.35148
2.482	7.0144		0.6205	-0.01044		2.482	1.59546	0.02941		2.482	27.0478	0.35461
2.484	7.0144		0.621	-0.01076		2.484	1.59859	0.02941		2.484	27.3603	0.35461
2.486	7.01128		0.6215	-0.01013		2.486	1.59234	0.02315		2.486	28.6103	0.35148
2.488	7.02066		0.622	-0.00982		2.488	1.59234	0.02628		2.488	27.3603	0.35461
2.49	7.0144		0.6225	-0.00982		2.49	1.59546	0.02941		2.49	27.6728	0.36086
2.492	7.02691		0.623	-0.01076		2.492	1.59546	0.02941		2.492	27.0478	0.35773
2.494	7.02066		0.6235	-0.01013		2.494	1.59546	0.02628		2.494	27.9853	0.35773
2.496	7.02691		0.624	-0.00982		2.496	1.59859	0.02315		2.496	27.6728	0.35461
2.498	7.02378		0.6245	-0.01013		2.498	1.59859	0.02941		2.498	27.6728	0.36399
2.5	7.02378		0.625	-0.01013		2.5	1.59546	0.02941		2.5	27.0478	0.36399
2.502	7.02066		0.6255	-0.00982		2.502	1.59546	0.02315		2.502	26.7353	0.36399
2.504	7.02378		0.626	-0.00982		2.504	1.60171	0.02003		2.504	28.2978	0.35773
2.506	7.02378		0.6265	-0.01013		2.506	1.59546	0.02315		2.506	26.7353	0.36086
2.508	7.02066		0.627	-0.01013		2.508	1.59234	0.02315		2.508	26.7353	0.36712
2.51	7.02691		0.6275	-0.01107		2.51	1.59234	0.02315		2.51	26.7353	0.36712
2.512	7.02378		0.628	-0.01044		2.512	1.59546	0.02315		2.512	27.6728	0.35773
2.514	7.03004		0.6285	-0.00951		2.514	1.59546	0.02315		2.514	26.7353	0.36712
2.516	7.02378		0.629	-0.00951		2.516	1.59546	0.02628		2.516	27.6728	0.36399
2.518	7.03004		0.6295	-0.00982		2.518	1.59546	0.02315		2.518	27.0478	0.36712
2.52	7.03004		0.63	-0.00982		2.52	1.59546	0.02941		2.52	26.1103	0.36399
2.522	7.02378		0.6305	-0.01013		2.522	1.59546	0.02628		2.522	26.7353	0.36712
2.524	7.02378		0.631	-0.00951		2.524	1.59546	0.02941		2.524	27.6728	0.36712
2.526	7.02378		0.6315	-0.00982		2.526	1.59546	0.02628		2.526	26.4228	0.36712
2.528	7.02691		0.632	-0.0092		2.528	1.59859	0.02315		2.528	27.3603	0.37337
2.53	7.02378		0.6325	-0.00951		2.53	1.59546	0.02628		2.53	27.0478	0.37337
2.532	7.02378		0.633	-0.00951		2.532	1.59546	0.02315		2.532	26.4228	0.36712
2.534	7.02066		0.6335	-0.00888		2.534	1.59234	0.02315		2.534	26.7353	0.37024
2.536	7.03004		0.634	-0.0092		2.536	1.59234	0.02628		2.536	27.6728	0.36712
2.538	7.02066		0.6345	-0.00951		2.538	1.60171	0.02628		2.538	26.7353	0.37337
2.54	7.01128		0.635	-0.00951		2.54	1.59546	0.02628		2.54	27.0478	0.37337
2.542	7.01753		0.6355	-0.00982		2.542	1.59234	0.02628		2.542	26.7353	0.37962
2.544	7.0144		0.636	-0.00982		2.544	1.59546	0.02628		2.544	26.7353	0.37962
2.546	7.00815		0.6365	-0.01013		2.546	1.59546	0.02315		2.546	25.7978	0.3765
2.548	7.00815		0.637	-0.00982		2.548	1.59546	0.02628		2.548	26.7353	0.3765
2.55	7.01128		0.6375	-0.00951		2.55	1.59234	0.02315		2.55	26.7353	0.37962
2.552	7.00189		0.638	-0.00951		2.552	1.59546	0.02003		2.552	27.0478	0.3765
2.554	6.99564		0.6385	-0.00982		2.554	1.59546	0.02315		2.554	26.1103	0.37962
2.556	6.98939		0.639	-0.01013		2.556	1.59234	0.02941		2.556	25.7978	0.37962
2.558	6.97375		0.6395	-0.00951		2.558	1.58921	0.03253		2.558	26.1103	0.37337
2.56	6.95812		0.64	-0.00982		2.56	1.59234	0.02628		2.56	25.7978	0.37962
2.562	6.95186		0.6405	-0.01076		2.562	1.59546	0.02315		2.562	27.3603	0.3765
2.564	6.93623		0.641	-0.00982		2.564	1.59546	0.02941		2.564	26.1103	0.38275
2.566	6.91121		0.6415	-0.00951		2.566	1.59859	0.02628		2.566	25.7978	0.38588
2.568	6.89871		0.642	-0.0092		2.568	1.59859	0.02315		2.568	26.4228	0.38588
2.57	6.86744		0.6425	-0.00982		2.57	1.58609	0.02941		2.57	26.1103	0.38275
2.572	6.82679		0.643	-0.00951		2.572	1.59546	0.02628		2.572	25.7978	0.38275
2.574	6.82053		0.6435	-0.00982		2.574	1.59859	0.02315		2.574	26.4228	0.38275
2.576	6.81741		0.644	-0.00982		2.576	1.59546	0.02315		2.576	26.7353	0.38275
2.578	6.81428		0.6445	-0.00982		2.578	1.59546	0.02628		2.578	26.4228	0.38275
2.58	6.80803		0.645	-0.00951		2.58	1.59546	0.02941		2.58	26.1103	0.37962
2.582	6.8049		0.6455	-0.00951		2.582	1.59859	0.02941		2.582	26.4228	0.38275
2.584	6.79864		0.646	-0.00951		2.584	1.59546	0.02941		2.584	26.7353	0.38275
2.586	6.78926		0.6465	-0.00951		2.586	1.59859	0.02628		2.586	27.0478	0.38275
2.588	6.78301		0.647	-0.00951		2.588	1.59859	0.02315		2.588	26.1103	0.38275
2.59	6.77363		0.6475	-0.00888		2.59	1.59859	0.02315		2.59	26.7353	0.389
2.592	6.76738		0.648	-0.00888		2.592	1.59859	0.02628		2.592	26.1103	0.38275
2.594	6.76738		0.6485	-0.0092		2.594	1.59546	0.02628		2.594	26.4228	0.38275
2.596	6.76425		0.649	-0.00888		2.596	1.59546	0.02941		2.596	26.7353	0.38275
2.598	6.75174		0.6495	-0.00888		2.598	1.59234	0.02941		2.598	26.7353	0.38275
2.6	6.74861		0.65	-0.00826		2.6	1.60171	0.02315		2.6	27.3603	0.38588
2.602	6.74236		0.6505	-0.00888		2.602	1.58921	0.02315		2.602	27.3603	0.38588
2.604	6.73923		0.651	-0.0092		2.604	1.59546	0.02941		2.604	26.4228	0.38275
2.606	6.72985		0.6515	-0.0092		2.606	1.58921	0.02315		2.606	26.4228	0.38588
2.608	6.7236		0.652	-0.00951		2.608	1.59546	0.02315		2.608	26.4228	0.38588
2.61	6.71109		0.6525	-0.0092		2.61	1.59546	0.02628		2.61	26.7353	0.38588
2.612	6.70171		0.653	-0.00857		2.612	1.59234	0.02941		2.612	26.7353	0.389
2.614	6.70171		0.6535	-0.00857		2.614	1.58921	0.02628		2.614	26.7353	0.389
2.616	6.69858		0.654	-0.00951		2.616	1.59234	0.02941		2.616	26.4228	0.389
2.618	6.68608		0.6545	-0.00888		2.618	1.60171	0.02628		2.618	26.4228	0.38588
2.62	6.67669		0.655	-0.00888		2.62	1.59546	0.02315		2.62	26.4228	0.389
2.622	6.67669		0.6555	-0.00857		2.622	1.59859	0.02941		2.622	26.7353	0.389
2.624	6.66731		0.656	-0.00826		2.624	1.59546	0.02941		2.624	27.0478	0.39213
2.626	6.67044		0.6565	-0.00857		2.626	1.58921	0.02628		2.626	26.7353	0.38588
2.628	6.67044		0.657	-0.00857		2.628	1.58921	0.02315		2.628	26.7353	0.39213
2.63	6.66419		0.6575	-0.00857		2.63	1.59234	0.02628		2.63	26.4228	0.39213
2.632	6.65793		0.658	-0.00888		2.632	1.59234	0.02315		2.632	26.4228	0.38588
2.634	6.64855		0.6585	-0.00888		2.634	1.58921	0.02628		2.634	26.4228	0.38588
2.636	6.63917		0.659	-0.00857		2.636	1.59546	0.02315		2.636	27.0478	0.38588
2.638	6.61416		0.6595	-0.00857		2.638	1.59234	0.02628		2.638	26.7353	0.38588
2.64	6.58914		0.66	-0.00857		2.64	1.58921	0.02628		2.64	26.4228	0.389
2.642	6.55474		0.6605	-0.0092		2.642	1.59546	0.02628		2.642	27.6728	0.389
2.644	6.49221		0.661	-0.00888		2.644	1.59546	0.03253		2.644	26.7353	0.389
2.646	6.40778		0.6615	-0.00857		2.646	1.58921	0.02628		2.646	26.7353	0.39213
2.648	6.33586		0.662	-0.00857		2.648	1.59546	0.02315		2.648	25.7978	0.39526
2.65	6.24205		0.6625	-0.00857		2.65	1.59546	0.02628		2.65	26.4228	0.389
2.652	6.12948		0.663	-0.00826		2.652	1.59234	0.02315		2.652	26.4228	0.389
2.654	5.98252		0.6635	-0.0092		2.654	1.59546	0.02315		2.654	26.1103	0.389
2.656	5.77927		0.664	-0.00857		2.656	1.59546	0.02628		2.656	26.4228	0.39526
2.658	5.48846		0.6645	-0.0092		2.658	1.60484	0.02315		2.658	26.1103	0.389
2.66	5.06007		0.665	-0.0092		2.66	1.59546	0.02315		2.66	26.1103	0.39213
2.662	4.37528		0.6655	-0.00888		2.662	1.60171	0.02315		2.662	26.7353	0.39526
2.664	3.53101		0.666	-0.00951		2.664	1.59546	0.03253		2.664	26.4228	0.39213
2.666	2.73051		0.6665	-0.0092		2.666	1.59546	0.02628		2.666	25.7978	0.39526
2.668	1.95191		0.667	-0.00951		2.668	1.59546	0.02628		2.668	25.4853	0.39838
2.67	1.16705		0.6675	-0.0092		2.67	1.59234	0.02315		2.67	25.7978	0.39526
2.672	0.83872		0.668	-0.0092		2.672	1.59546	0.02628		2.672	26.1103	0.39526
2.674	0.5573		0.6685	-0.00982		2.674	1.59546	0.02315		2.674	25.7978	0.39213
2.676	0.37594		0.669	-0.00951		2.676	1.59859	0.02628		2.676	26.1103	0.39526
2.678	0.22585		0.6695	-0.0092		2.678	1.59859	0.03253		2.678	26.7353	0.39213
2.68	0.12891		0.67	-0.0092		2.68	1.59546	0.02941		2.68	25.7978	0.39213
2.682	0.05387		0.6705	-0.0092		2.682	1.59546	0.02628		2.682	26.7353	0.40151
2.684	0.02259		0.671	-0.00888		2.684	1.59234	0.03253		2.684	25.7978	0.39213
2.686	0.01947		0.6715	-0.0092		2.686	1.59546	0.02315		2.686	26.7353	0.39526
2.688	0.02259		0.672	-0.0092		2.688	1.59546	0.02003		2.688	25.7978	0.39838
2.69	0.02259		0.6725	-0.00888		2.69	1.58921	0.02315		2.69	26.4228	0.39838
2.692	0.02259		0.673	-0.00826		2.692	1.59546	0.02628		2.692	26.7353	0.39213
2.694	0.02259		0.6735	-0.00888		2.694	1.59234	0.02628		2.694	26.1103	0.39526
2.696	0.02259		0.674	-0.0092		2.696	1.59234	0.02628		2.696	26.7353	0.39526
2.698	0.01322		0.6745	-0.0092		2.698	1.59546	0.02941		2.698	26.1103	0.39526
2.7	0.02259		0.675	-0.00857		2.7	1.59546	0.02941		2.7	26.4228	0.39838
2.702	0.01634		0.6755	-0.00826		2.702	1.59546	0.02628		2.702	26.4228	0.39838
2.704	0.01947		0.676	-0.00857		2.704	1.59859	0.02941		2.704	26.4228	0.40151
2.706	0.02259		0.6765	-0.00857		2.706	1.59234	0.02628		2.706	26.4228	0.39838
2.708	0.01947		0.677	-0.0092		2.708	1.58609	0.02628		2.708	26.4228	0.39838
2.71	0.01947		0.6775	-0.0092		2.71	1.59234	0.02315		2.71	26.1103	0.40464
2.712	0.01634		0.678	-0.00826		2.712	1.59859	0.02941		2.712	26.1103	0.39838
2.714	0.01947		0.6785	-0.00888		2.714	1.59546	0.02628		2.714	26.4228	0.39213
2.716	0.01947		0.679	-0.00951		2.716	1.59546	0.02628		2.716	26.1103	0.39838
2.718	0.01947		0.6795	-0.00888		2.718	1.60484	0.02628		2.718	26.1103	0.40151
2.72	0.01634		0.68	-0.00857		2.72	1.59546	0.02941		2.72	26.7353	0.39838
2.722	0.01634		0.6805	-0.00857		2.722	1.59546	0.02941		2.722	26.1103	0.40464
2.724	0.01322		0.681	-0.00763		2.724	1.59859	0.03253		2.724	26.7353	0.40151
2.726	0.01634		0.6815	-0.00857		2.726	1.59546	0.02941		2.726	27.3603	0.40151
2.728	0.01634		0.682	-0.00857		2.728	1.58921	0.02628		2.728	27.0478	0.40151
2.73	0.01322		0.6825	-0.00888		2.73	1.59546	0.02628		2.73	26.7353	0.40151
2.732	0.01322		0.683	-0.00857		2.732	1.59859	0.02315		2.732	26.1103	0.40151
2.734	0.01634		0.6835	-0.00826		2.734	1.58921	0.02628		2.734	27.0478	0.39838
2.736	0.01634		0.684	-0.00951		2.736	1.59234	0.02941		2.736	26.4228	0.40464
2.738	0.01009		0.6845	-0.00888		2.738	1.59546	0.02941		2.738	26.4228	0.40151
2.74	0.01009		0.685	-0.00888		2.74	1.60171	0.02941		2.74	26.1103	0.40464
2.742	0.01322		0.6855	-0.00857		2.742	1.59546	0.03566		2.742	26.7353	0.40464
2.744	0.01634		0.686	-0.00826		2.744	1.59546	0.03253		2.744	27.6728	0.40151
2.746	0.01322		0.6865	-0.00888		2.746	1.59234	0.03253		2.746	27.0478	0.40151
2.748	0.01634		0.687	-0.00857		2.748	1.58921	0.03566		2.748	26.1103	0.40776
2.75	0.01947		0.6875	-0.00888		2.75	1.59859	0.02941		2.75	26.4228	0.40151
2.752	0.01322		0.688	-0.00888		2.752	1.59859	0.02941		2.752	25.7978	0.40464
2.754	0.01322		0.6885	-0.00888		2.754	1.59234	0.03253		2.754	26.4228	0.39838
2.756	0.01634		0.689	-0.00888		2.756	1.59234	0.03253		2.756	25.7978	0.40151
2.758	0.01634		0.6895	-0.00857		2.758	1.59546	0.03253		2.758	26.1103	0.39838
2.76	0.01322		0.69	-0.00826		2.76	1.59234	0.02941		2.76	26.1103	0.39838
2.762	0.01322		0.6905	-0.00857		2.762	1.59546	0.02941		2.762	26.4228	0.40464
2.764	0.01009		0.691	-0.00857		2.764	1.59859	0.03253		2.764	26.4228	0.40151
2.766	0.01634		0.6915	-0.00794		2.766	1.58921	0.03253		2.766	26.1103	0.40464
2.768	0.01322		0.692	-0.00826		2.768	1.58609	0.03566		2.768	26.4228	0.39838
2.77	0.01322		0.6925	-0.00826		2.77	1.59859	0.02628		2.77	26.4228	0.40464
2.772	0.01009		0.693	-0.00826		2.772	1.59546	0.03253		2.772	26.1103	0.39526
2.774	0.01322		0.6935	-0.00857		2.774	1.59546	0.02628		2.774	25.7978	0.39526
2.776	0.01322		0.694	-0.00888		2.776	1.59546	0.03566		2.776	26.1103	0.39838
2.778	0.01009		0.6945	-0.00826		2.778	1.60171	0.03566		2.778	25.7978	0.39213
2.78	0.01009		0.695	-0.00794		2.78	1.59546	0.04192		2.78	26.4228	0.38588
2.782	0.01009		0.6955	-0.00794		2.782	1.59546	0.04504		2.782	26.4228	0.38588
2.784	0.01322		0.696	-0.00826		2.784	1.59546	0.03879		2.784	26.1103	0.389
2.786	0.01009		0.6965	-0.00794		2.786	1.59859	0.04192		2.786	26.7353	0.38275
2.788	0.01322		0.697	-0.00857		2.788	1.60796	0.03879		2.788	26.4228	0.38588
2.79	0.01009		0.6975	-0.00888		2.79	1.59546	0.04192		2.79	26.1103	0.37962
2.792	0.01322		0.698	-0.0092		2.792	1.60484	0.04504		2.792	26.1103	0.3765
2.794	0.01634		0.6985	-0.00794		2.794	1.60171	0.04504		2.794	25.4853	0.37024
2.796	0.01322		0.699	-0.00857		2.796	1.59859	0.05442		2.796	26.7353	0.36399
2.798	0.01009		0.6995	-0.00857		2.798	1.60171	0.0513		2.798	26.7353	0.35461
2.8	0.01009		0.7	-0.00888		2.8	1.60171	0.04817		2.8	26.4228	0.34835
2.802	0.01322		0.7005	-0.00888		2.802	1.60484	0.05442		2.802	26.7353	0.34835
2.804	0.01322		0.701	-0.00857		2.804	1.59859	0.05755		2.804	26.7353	0.33897
2.806	0.01009		0.7015	-0.00888		2.806	1.60484	0.05442		2.806	27.0478	0.32959
2.808	0.01322		0.702	-0.00857		2.808	1.60484	0.0513		2.808	26.7353	0.32021
2.81	0.01634		0.7025	-0.00888		2.81	1.60484	0.0513		2.81	27.3603	0.3077
2.812	0.01322		0.703	-0.00857		2.812	1.60484	0.0513		2.812	27.0478	0.29832
2.814	0.01634		0.7035	-0.00857		2.814	1.60796	0.0513		2.814	27.6728	0.28894
2.816	0.01322		0.704	-0.00826		2.816	1.60796	0.05755		2.816	27.3603	0.27956
2.818	0.01009		0.7045	-0.00857		2.818	1.60796	0.0638		2.818	27.6728	0.25767
2.82	0.01634		0.705	-0.00794		2.82	1.60796	0.0638		2.82	28.2978	0.24516
2.822	0.01634		0.7055	-0.00888		2.822	1.61109	0.0638		2.822	28.9228	0.23578
2.824	0.01322		0.706	-0.0092		2.824	1.61734	0.0638		2.824	29.8603	0.23266
2.826	0.01009		0.7065	-0.00888		2.826	1.61734	0.0638		2.826	30.1728	0.22328
2.828	0.01322		0.707	-0.00794		2.828	1.62046	0.0638		2.828	30.4853	0.22328
2.83	0.01634		0.7075	-0.00857		2.83	1.62359	0.0638		2.83	30.4853	0.22015
2.832	0.01322		0.708	-0.0092		2.832	1.63296	0.07318		2.832	31.1103	0.2139
2.834	0.01322		0.7085	-0.00888		2.834	1.63609	0.0638		2.834	31.4228	0.2139
2.836	0.01634		0.709	-0.00888		2.836	1.64546	0.06693		2.836	32.6728	0.21077
2.838	0.01322		0.7095	-0.0092		2.838	1.66109	0.07318		2.838	32.6728	0.20139
2.84	0.01322		0.71	-0.00826		2.84	1.67359	0.07631		2.84	32.9853	0.20139
2.842	0.01009		0.7105	-0.00857		2.842	1.69859	0.07631		2.842	33.2977	0.19826
2.844	0.00696		0.711	-0.0092		2.844	1.72359	0.07944		2.844	33.9227	0.19826
2.846	0.01009		0.7115	-0.00857		2.846	1.74859	0.07631		2.846	34.5477	0.19826
2.848	0.01322		0.712	-0.00826		2.848	1.76109	0.07944		2.848	34.2352	0.19201
2.85	0.01322		0.7125	-0.00857		2.85	1.78921	0.08257		2.85	35.1727	0.18888
2.852	0.01322		0.713	-0.00888		2.852	1.80484	0.08882		2.852	34.8602	0.17637
2.854	0.01322		0.7135	-0.00826		2.854	1.81734	0.09507		2.854	35.4852	0.17325
2.856	0.01634		0.714	-0.00826		2.856	1.83921	0.11383		2.856	35.4852	0.17325
2.858	0.01009		0.7145	-0.00826		2.858	1.84234	0.13572		2.858	35.7977	0.16387
2.86	0.01009		0.715	-0.00826		2.86	1.86109	0.13885		2.86	36.4227	0.16699
2.862	0.01009		0.7155	-0.00794		2.862	1.87046	0.15761		2.862	36.4227	0.16074
2.864	0.01322		0.716	-0.00794		2.864	1.87984	0.17325		2.864	36.7352	0.15761
2.866	0.01322		0.7165	-0.00794		2.866	1.88921	0.18263		2.866	37.0477	0.14823
2.868	0.01322		0.717	-0.00794		2.868	1.89859	0.19513		2.868	37.0477	0.1451
2.87	0.01634		0.7175	-0.00794		2.87	1.90484	0.20452		2.87	36.4227	0.14198
2.872	0.01322		0.718	-0.00701		2.872	1.91734	0.2139		2.872	37.6727	0.12634
2.874	0.01009		0.7185	-0.00826		2.874	1.92046	0.22015		2.874	37.0477	0.11696
2.876	0.01634		0.719	-0.00826		2.876	1.92359	0.23266		2.876	37.3602	0.10133
2.878	0.01322		0.7195	-0.00826		2.878	1.93296	0.23891		2.878	38.2977	0.07944
2.88	0.01009		0.72	-0.00732		2.88	1.93296	0.24516		2.88	37.6727	0.07318
2.882	0.01322		0.7205	-0.00732		2.882	1.93296	0.25455		2.882	38.6102	0.06068
2.884	0.01634		0.721	-0.00794		2.884	1.94546	0.2608		2.884	38.6102	0.0513
2.886	0.01009		0.7215	-0.00826		2.886	1.93921	0.26705		2.886	38.2977	0.0513
2.888	0.01322		0.722	-0.00826		2.888	1.94233	0.26705		2.888	38.9227	0.03879
2.89	0.01634		0.7225	-0.00763		2.89	1.94546	0.27956		2.89	39.5477	0.03566
2.892	0.01634		0.723	-0.00857		2.892	1.94859	0.27643		2.892	38.6102	0.03253
2.894	0.01322		0.7235	-0.00888		2.894	1.95796	0.28581		2.894	39.2352	0.03253
2.896	0.01322		0.724	-0.00794		2.896	1.96421	0.29207		2.896	39.8602	0.02941
2.898	0.01322		0.7245	-0.00826		2.898	1.95484	0.2952		2.898	39.5477	0.02628
2.9	0.01009		0.725	-0.00857		2.9	1.96109	0.30458		2.9	39.5477	0.02941
2.902	0.00696		0.7255	-0.00826		2.902	1.96421	0.30145		2.902	40.1727	0.03566
2.904	0.01322		0.726	-0.00826		2.904	1.96733	0.31083		2.904	40.7977	0.03566
2.906	0.01009		0.7265	-0.00794		2.906	1.97046	0.3077		2.906	40.7977	0.02941
2.908	0.01009		0.727	-0.00857		2.908	1.95796	0.32021		2.908	40.7977	0.02941
2.91	0.01634		0.7275	-0.00794		2.91	1.96733	0.31708		2.91	40.7977	0.03253
2.912	0.01322		0.728	-0.00857		2.912	1.97358	0.32021		2.912	40.7977	0.02941
2.914	0.01322		0.7285	-0.00857		2.914	1.96733	0.31708		2.914	40.4852	0.03253
2.916	0.01634		0.729	-0.00826		2.916	1.97358	0.32021		2.916	41.1102	0.02941
2.918	0.01009		0.7295	-0.00794		2.918	1.97984	0.32334		2.918	41.1102	0.02628
2.92	0.00383		0.73	-0.00794		2.92	1.96733	0.32959		2.92	40.7977	0.02315
2.922	0.01634		0.7305	-0.00763		2.922	1.97984	0.32647		2.922	41.7351	0.02941
2.924	0.01009		0.731	-0.00826		2.924	1.97671	0.33272		2.924	41.4227	0.02941
2.926	0.00696		0.7315	-0.00794		2.926	1.97358	0.33272		2.926	41.7351	0.02003
2.928	0.02259		0.732	-0.00857		2.928	1.96733	0.33272		2.928	41.1102	0.02941
2.93	0.01634		0.7325	-0.00794		2.93	1.98609	0.33272		2.93	41.1102	0.03253
2.932	0.01009		0.733	-0.00826		2.932	1.97358	0.33585		2.932	41.1102	0.02628
2.934	0.01322		0.7335	-0.00826		2.934	1.97046	0.33585		2.934	41.1102	0.02941
2.936	0.01322		0.734	-0.00732		2.936	1.97984	0.33897		2.936	41.1102	0.02628
2.938	0.00696		0.7345	-0.00794		2.938	1.97046	0.3421		2.938	41.7351	0.02628
2.94	0.01322		0.735	-0.00794		2.94	1.97358	0.34835		2.94	42.0476	0.02315
2.942	0.01009		0.7355	-0.00763		2.942	1.97358	0.34523		2.942	41.7351	0.02941
2.944	0.01634		0.736	-0.00794		2.944	1.97046	0.34835		2.944	41.7351	0.02315
2.946	0.01009		0.7365	-0.00857		2.946	1.97358	0.34835		2.946	41.4227	0.02628
2.948	0.01634		0.737	-0.00826		2.948	1.98609	0.3421		2.948	41.1102	0.02628
2.95	0.01322		0.7375	-0.00826		2.95	1.97671	0.35148		2.95	41.7351	0.02628
2.952	0.01322		0.738	-0.00826		2.952	1.97671	0.34523		2.952	41.7351	0.02628
2.954	0.01322		0.7385	-0.00794		2.954	1.97046	0.35461		2.954	41.7351	0.02315
2.956	0.01634		0.739	-0.00794		2.956	1.97671	0.35148		2.956	42.0476	0.02315
2.958	0.01322		0.7395	-0.00794		2.958	1.97984	0.35148		2.958	41.4227	0.02628
2.96	0.01009		0.74	-0.00763		2.96	1.97358	0.35773		2.96	41.4227	0.02628
2.962	0.01322		0.7405	-0.00763		2.962	1.97358	0.35773		2.962	41.4227	0.02941
2.964	0.01322		0.741	-0.00732		2.964	1.97671	0.36086		2.964	41.7351	0.02628
2.966	0.01009		0.7415	-0.00826		2.966	1.97671	0.36086		2.966	41.7351	0.02628
2.968	0.01322		0.742	-0.00794		2.968	1.97046	0.36086		2.968	41.7351	0.02628
2.97	0.01634		0.7425	-0.00826		2.97	1.97358	0.35773		2.97	41.7351	0.02628
2.972	0.01322		0.743	-0.00857		2.972	1.98296	0.35773		2.972	41.7351	0.02315
2.974	0.01322		0.7435	-0.00763		2.974	1.97671	0.35461		2.974	42.0476	0.02003
2.976	0.01947		0.744	-0.00826		2.976	1.97358	0.36399		2.976	41.7351	0.02628
2.978	0.01322		0.7445	-0.00857		2.978	1.97046	0.36399		2.978	41.7351	0.02315
2.98	0.00696		0.745	-0.00857		2.98	1.97984	0.36712		2.98	41.1102	0.02628
2.982	0.01322		0.7455	-0.00857		2.982	1.97671	0.36712		2.982	41.4227	0.02941
2.984	0.01322		0.746	-0.00826		2.984	1.98296	0.36399		2.984	41.4227	0.03253
2.986	0.01009		0.7465	-0.00826		2.986	1.97671	0.36712		2.986	41.1102	0.03253
2.988	0.01322		0.747	-0.00857		2.988	1.97671	0.36399		2.988	41.7351	0.02628
2.99	0.01322		0.7475	-0.00794		2.99	1.97984	0.36086		2.99	41.4227	0.02628
2.992	0.01009		0.748	-0.00794		2.992	1.97671	0.36712		2.992	40.7977	0.02315
2.994	0.01322		0.7485	-0.00857		2.994	1.97984	0.37024		2.994	40.7977	0.02628
2.996	0.01322		0.749	-0.00794		2.996	1.97671	0.37024		2.996	41.4227	0.03253
2.998	0.01009		0.7495	-0.00826		2.998	1.98296	0.37337		2.998	41.7351	0.0169
3	0.01322		0.75	-0.00794		3	1.97984	0.36712		3	41.7351	0.02315
3.002	0.01322		0.7505	-0.00826		3.002	1.97984	0.37024		3.002	42.0476	0.02628
3.004	0.01009		0.751	-0.00794		3.004	1.97671	0.37337		3.004	41.7351	0.02628
3.006	0.00696		0.7515	-0.00888		3.006	1.97984	0.37024		3.006	41.4227	0.02941
3.008	0.01322		0.752	-0.00888		3.008	1.98296	0.37337		3.008	41.4227	0.02941
3.01	0.01634		0.7525	-0.00888		3.01	1.97984	0.37024		3.01	42.0476	0.02628
3.012	0.01947		0.753	-0.00888		3.012	1.97358	0.3765		3.012	41.4227	0.02315
3.014	0.01322		0.7535	-0.00857		3.014	1.98296	0.36712		3.014	41.4227	0.02628
3.016	0.01322		0.754	-0.00763		3.016	1.97671	0.3765		3.016	41.4227	0.02315
3.018	0.01322		0.7545	-0.00794		3.018	1.97984	0.37024		3.018	41.4227	0.02628
3.02	0.01322		0.755	-0.00826		3.02	1.98609	0.37024		3.02	42.0476	0.02315
3.022	0.00696		0.7555	-0.00826		3.022	1.97671	0.37337		3.022	42.0476	0.02628
3.024	0.01322		0.756	-0.00826		3.024	1.98296	0.37962		3.024	41.4227	0.02628
3.026	0.01009		0.7565	-0.00826		3.026	1.97671	0.37962		3.026	42.0476	0.02941
3.028	0.01009		0.757	-0.00888		3.028	1.97984	0.37337		3.028	41.7351	0.02941
3.03	0.01009		0.7575	-0.00857		3.03	1.97984	0.37337		3.03	42.6726	0.02628
3.032	0.01009		0.758	-0.00857		3.032	1.97984	0.37337		3.032	42.0476	0.02315
3.034	0.01634		0.7585	-0.00794		3.034	1.97984	0.3765		3.034	41.7351	0.02315
3.036	0.01322		0.759	-0.00794		3.036	1.98296	0.37962		3.036	41.4227	0.02628
3.038	0.00696		0.7595	-0.00794		3.038	1.98296	0.3765		3.038	41.7351	0.02315
3.04	0.01322		0.76	-0.00826		3.04	1.97984	0.38275		3.04	42.0476	0.02315
3.042	0.01009		0.7605	-0.00857		3.042	1.97984	0.38588		3.042	42.3601	0.02941
3.044	0.01009		0.761	-0.00794		3.044	1.98609	0.38588		3.044	42.0476	0.02628
3.046	0.01322		0.7615	-0.00826		3.046	1.97984	0.38588		3.046	42.0476	0.02628
3.048	0.01634		0.762	-0.00857		3.048	1.97984	0.37962		3.048	41.7351	0.02628
3.05	0.01322		0.7625	-0.00857		3.05	1.98609	0.37962		3.05	42.0476	0.02628
3.052	0.01322		0.763	-0.00826		3.052	1.99234	0.37962		3.052	41.7351	0.02315
3.054	0.01322		0.7635	-0.00794		3.054	1.97984	0.37962		3.054	42.3601	0.02628
3.056	0.01634		0.764	-0.00826		3.056	1.97984	0.38275		3.056	42.3601	0.02628
3.058	0.00696		0.7645	-0.00826		3.058	1.98296	0.37962		3.058	42.0476	0.02628
3.06	0.00696		0.765	-0.00826		3.06	1.97984	0.38275		3.06	42.3601	0.0169
3.062	0.01322		0.7655	-0.00826		3.062	1.97984	0.37962		3.062	42.3601	0.02315
3.064	0.01009		0.766	-0.00763		3.064	1.97984	0.38588		3.064	42.6726	0.02628
3.066	0.01009		0.7665	-0.00857		3.066	1.97984	0.37962		3.066	41.7351	0.02941
3.068	0.01322		0.767	-0.00826		3.068	1.97984	0.37962		3.068	41.4227	0.02628
3.07	0.01634		0.7675	-0.00794		3.07	1.97671	0.38275		3.07	41.7351	0.02628
3.072	0.01634		0.768	-0.00763		3.072	1.97358	0.38275		3.072	42.3601	0.02003
3.074	0.01322		0.7685	-0.00794		3.074	1.97671	0.38275		3.074	41.7351	0.02003
3.076	0.01634		0.769	-0.00794		3.076	1.97984	0.389		3.076	42.6726	0.02315
3.078	0.01009		0.7695	-0.00857		3.078	1.98296	0.38588		3.078	42.0476	0.02628
3.08	0.01322		0.77	-0.00732		3.08	1.97358	0.39213		3.08	42.0476	0.02315
3.082	0.01634		0.7705	-0.00763		3.082	1.98609	0.37962		3.082	42.0476	0.02941
3.084	0.01009		0.771	-0.00794		3.084	1.97984	0.39526		3.084	42.0476	0.02628
3.086	0.01009		0.7715	-0.00794		3.086	1.98296	0.38275		3.086	42.3601	0.02941
3.088	0.01322		0.772	-0.00826		3.088	1.97358	0.389		3.088	41.7351	0.02628
3.09	0.01322		0.7725	-0.00826		3.09	1.97671	0.39213		3.09	42.6726	0.02628
3.092	0.01009		0.773	-0.00763		3.092	1.97984	0.389		3.092	42.6726	0.02003
3.094	0.01634		0.7735	-0.00794		3.094	1.98296	0.39213		3.094	42.6726	0.02315
3.096	0.01322		0.774	-0.00794		3.096	1.97984	0.38588		3.096	42.3601	0.02315
3.098	0.01322		0.7745	-0.00826		3.098	1.98609	0.38275		3.098	42.6726	0.0169
3.1	0.01009		0.775	-0.00763		3.1	1.98921	0.389		3.1	42.0476	0.02628
3.102	0.01009		0.7755	-0.00826		3.102	1.97671	0.39213		3.102	42.6726	0.02628
3.104	0.01009		0.776	-0.00826		3.104	1.98296	0.389		3.104	42.3601	0.02628
3.106	0.01322		0.7765	-0.00826		3.106	1.97671	0.39526		3.106	42.3601	0.02941
3.108	0.01009		0.777	-0.00763		3.108	1.99234	0.38588		3.108	42.0476	0.02941
3.11	0.01009		0.7775	-0.00826		3.11	1.98296	0.38588		3.11	41.7351	0.02628
3.112	0.01009		0.778	-0.00732		3.112	1.97984	0.39213		3.112	42.0476	0.02315
3.114	0.01322		0.7785	-0.00732		3.114	1.97984	0.38588		3.114	41.1102	0.02941
3.116	0.01322		0.779	-0.00763		3.116	1.97984	0.39213		3.116	41.7351	0.02941
3.118	0.01009		0.7795	-0.00732		3.118	1.97671	0.39526		3.118	41.7351	0.02315
3.12	0.01009		0.78	-0.00763		3.12	1.98609	0.39213		3.12	42.0476	0.02628
3.122	0.01634		0.7805	-0.00732		3.122	1.97671	0.39213		3.122	42.3601	0.02628
3.124	0.01009		0.781	-0.00732		3.124	1.98296	0.39213		3.124	42.3601	0.02628
3.126	0.01009		0.7815	-0.00826		3.126	1.97671	0.39213		3.126	42.3601	0.02628
3.128	0.01322		0.782	-0.00763		3.128	1.97358	0.39838		3.128	41.7351	0.02941
3.13	0.01947		0.7825	-0.00763		3.13	1.97671	0.39526		3.13	42.0476	0.02628
3.132	0.01009		0.783	-0.00826		3.132	1.97671	0.39213		3.132	41.1102	0.02003
3.134	0.01322		0.7835	-0.00794		3.134	1.97984	0.38588		3.134	41.4227	0.02003
3.136	0.01322		0.784	-0.00763		3.136	1.98921	0.39213		3.136	42.0476	0.02628
3.138	0.01322		0.7845	-0.00763		3.138	1.97984	0.39526		3.138	42.0476	0.02003
3.14	0.01009		0.785	-0.00826		3.14	1.97984	0.39526		3.14	41.7351	0.02628
3.142	0.01009		0.7855	-0.00794		3.142	1.98296	0.39526		3.142	41.7351	0.02941
3.144	0.01009		0.786	-0.00826		3.144	1.99234	0.39526		3.144	41.7351	0.02941
3.146	0.01009		0.7865	-0.00826		3.146	1.98296	0.39838		3.146	40.7977	0.02628
3.148	0.01322		0.787	-0.00763		3.148	1.97984	0.389		3.148	41.7351	0.02628
3.15	0.01634		0.7875	-0.00763		3.15	1.97984	0.39526		3.15	41.4227	0.02628
3.152	0.01634		0.788	-0.00794		3.152	1.97984	0.39526		3.152	41.1102	0.02003
3.154	0.01009		0.7885	-0.00826		3.154	1.97984	0.39838		3.154	41.4227	0.02628
3.156	0.01322		0.789	-0.00763		3.156	1.97671	0.39526		3.156	41.4227	0.02941
3.158	0.01009		0.7895	-0.00794		3.158	1.97984	0.39213		3.158	42.0476	0.02315
3.16	0.01322		0.79	-0.00763		3.16	1.97984	0.39526		3.16	41.7351	0.02628
3.162	0.01322		0.7905	-0.00763		3.162	1.98296	0.39213		3.162	42.9851	0.02315
3.164	0.01322		0.791	-0.00763		3.164	1.97671	0.40151		3.164	42.0476	0.02315
3.166	0.01322		0.7915	-0.00763		3.166	1.98296	0.39526		3.166	41.7351	0.02628
3.168	0.01947		0.792	-0.00794		3.168	1.97984	0.39213		3.168	42.0476	0.02941
3.17	0.01322		0.7925	-0.00763		3.17	1.97358	0.39838		3.17	41.7351	0.02941
3.172	0.01009		0.793	-0.00794		3.172	1.97984	0.40151		3.172	41.7351	0.0169
3.174	0.01322		0.7935	-0.00732		3.174	1.98296	0.389		3.174	42.3601	0.02315
3.176	0.01322		0.794	-0.00763		3.176	1.98609	0.39526		3.176	41.7351	0.02941
3.178	0.01009		0.7945	-0.00763		3.178	1.98921	0.39526		3.178	41.7351	0.02315
3.18	0.01634		0.795	-0.00732		3.18	1.98296	0.39526		3.18	41.7351	0.02315
3.182	0.00696		0.7955	-0.00732		3.182	1.98296	0.39838		3.182	42.6726	0.02315
3.184	0.01634		0.796	-0.00763		3.184	1.98921	0.40151		3.184	42.0476	0.02628
3.186	0.00696		0.7965	-0.00794		3.186	1.98296	0.39526		3.186	42.0476	0.02315
3.188	0.01322		0.797	-0.00763		3.188	1.98296	0.39526		3.188	42.3601	0.02628
3.19	0.01322		0.7975	-0.00732		3.19	1.98296	0.39838		3.19	42.0476	0.02628
3.192	0.01009		0.798	-0.00732		3.192	1.97984	0.39838		3.192	42.0476	0.02315
3.194	0.01322		0.7985	-0.00669		3.194	1.98609	0.39526		3.194	42.6726	0.0169
3.196	0.01322		0.799	-0.00701		3.196	1.97671	0.40151		3.196	42.0476	0.02315
3.198	0.01322		0.7995	-0.00763		3.198	1.97984	0.40464		3.198	41.4227	0.02628
3.2	0.01322		0.8	-0.00732		3.2	1.98296	0.40151		3.2	42.0476	0.02315
3.202	0.01322		0.8005	-0.00763		3.202	1.97671	0.40151		3.202	42.3601	0.02628
3.204	0.01634		0.801	-0.00826		3.204	1.97984	0.40464		3.204	41.7351	0.02315
3.206	0.00696		0.8015	-0.00732		3.206	1.98609	0.39526		3.206	41.7351	0.02315
3.208	0.01322		0.802	-0.00763		3.208	1.97671	0.40151		3.208	41.7351	0.02941
3.21	0.01634		0.8025	-0.00794		3.21	1.97984	0.40151		3.21	41.7351	0.02628
3.212	0.01009		0.803	-0.00794		3.212	1.97984	0.40151		3.212	42.0476	0.02628
3.214	0.01322		0.8035	-0.00732		3.214	1.97671	0.39838		3.214	42.0476	0.02628
3.216	0.01947		0.804	-0.00763		3.216	1.97984	0.40776		3.216	42.6726	0.02628
3.218	0.01009		0.8045	-0.00763		3.218	1.97984	0.40464		3.218	41.4227	0.02628
3.22	0.01634		0.805	-0.00794		3.22	1.97984	0.40151		3.22	42.0476	0.02628
3.222	0.01009		0.8055	-0.00732		3.222	1.97984	0.40464		3.222	42.0476	0.02315
3.224	0.01322		0.806	-0.00794		3.224	1.98609	0.40151		3.224	42.0476	0.02628
3.226	0.01322		0.8065	-0.00794		3.226	1.97671	0.39526		3.226	41.7351	0.02628
3.228	0.01322		0.807	-0.00794		3.228	1.98296	0.39526		3.228	42.0476	0.02628
3.23	0.01322		0.8075	-0.00794		3.23	1.98921	0.39526		3.23	42.3601	0.02628
3.232	0.01009		0.808	-0.00794		3.232	1.98609	0.40464		3.232	41.7351	0.02315
3.234	0.01322		0.8085	-0.00826		3.234	1.97984	0.39838		3.234	41.4227	0.02315
3.236	0.01322		0.809	-0.00763		3.236	1.98296	0.40464		3.236	41.7351	0.02628
3.238	0.01009		0.8095	-0.00732		3.238	1.97671	0.40464		3.238	42.3601	0.02628
3.24	0.00696		0.81	-0.00732		3.24	1.98296	0.40464		3.24	42.0476	0.02628
3.242	0.01009		0.8105	-0.00794		3.242	1.98296	0.40151		3.242	41.7351	0.02628
3.244	0.00696		0.811	-0.00826		3.244	1.98296	0.40151		3.244	42.0476	0.02628
3.246	0.01009		0.8115	-0.00763		3.246	1.98296	0.40464		3.246	41.7351	0.02941
3.248	0.01634		0.812	-0.00763		3.248	1.97984	0.39838		3.248	41.7351	0.02941
3.25	0.01634		0.8125	-0.00732		3.25	1.98296	0.39838		3.25	42.0476	0.02941
3.252	0.01322		0.813	-0.00826		3.252	1.98296	0.39526		3.252	41.1102	0.02628
3.254	0.01009		0.8135	-0.00763		3.254	1.97984	0.39526		3.254	40.7977	0.02941
3.256	0.01634		0.814	-0.00763		3.256	1.98609	0.39838		3.256	41.7351	0.02315
3.258	0.01009		0.8145	-0.00763		3.258	1.98296	0.39526		3.258	41.7351	0.02628
3.26	0.01322		0.815	-0.00701		3.26	1.97984	0.39838		3.26	41.4227	0.02315
3.262	0.01322		0.8155	-0.00732		3.262	1.98296	0.39838		3.262	41.4227	0.02941
3.264	0.01322		0.816	-0.00794		3.264	1.98296	0.40151		3.264	41.7351	0.02628
3.266	0.00696		0.8165	-0.00794		3.266	1.97984	0.39213		3.266	41.1102	0.02941
3.268	0.01634		0.817	-0.00826		3.268	1.97358	0.38588		3.268	42.0476	0.02941
3.27	0.01634		0.8175	-0.00763		3.27	1.97984	0.38588		3.27	41.7351	0.02628
3.272	0.01322		0.818	-0.00732		3.272	1.97984	0.389		3.272	41.7351	0.02315
3.274	0.01634		0.8185	-0.00701		3.274	1.97671	0.3765		3.274	41.7351	0.02315
3.276	0.01634		0.819	-0.00732		3.276	1.98609	0.37962		3.276	42.3601	0.02628
3.278	0.01322		0.8195	-0.00732		3.278	1.97984	0.37337		3.278	41.7351	0.02628
3.28	0.01322		0.82	-0.00701		3.28	1.98921	0.37024		3.28	42.3601	0.02315
3.282	0.01009		0.8205	-0.00732		3.282	1.98296	0.37024		3.282	42.3601	0.03253
3.284	0.01634		0.821	-0.00763		3.284	1.97984	0.36712		3.284	42.0476	0.02941
3.286	0.01009		0.8215	-0.00794		3.286	1.97984	0.36086		3.286	42.3601	0.02315
3.288	0.01947		0.822	-0.00763		3.288	1.98296	0.35148		3.288	42.6726	0.02941
3.29	0.01322		0.8225	-0.00732		3.29	1.98609	0.34523		3.29	42.3601	0.02941
3.292	0.01322		0.823	-0.00763		3.292	1.98609	0.33897		3.292	42.0476	0.02315
3.294	0.01322		0.8235	-0.00794		3.294	1.99234	0.32647		3.294	42.3601	0.02315
3.296	0.01634		0.824	-0.00794		3.296	2.00796	0.32647		3.296	42.3601	0.02628
3.298	0.01322		0.8245	-0.00763		3.298	2.02358	0.31396		3.298	42.0476	0.02315
3.3	0.01322		0.825	-0.00701		3.3	2.04546	0.30145		3.3	42.0476	0.02628
3.302	0.01322		0.8255	-0.00794		3.302	2.07046	0.29207		3.302	42.0476	0.02941
3.304	0.01634		0.826	-0.00732		3.304	2.10483	0.28269		3.304	42.9851	0.02628
3.306	0.01009		0.8265	-0.00763		3.306	2.14546	0.26393		3.306	42.6726	0.02941
3.308	0.01947		0.827	-0.00763		3.308	2.19546	0.24516		3.308	42.9851	0.02315
3.31	0.01634		0.8275	-0.00794		3.31	2.23921	0.23266		3.31	42.0476	0.02628
3.312	0.01322		0.828	-0.00826		3.312	2.26733	0.23578		3.312	42.3601	0.02003
3.314	0.01322		0.8285	-0.00763		3.314	2.29546	0.2264		3.314	42.0476	0.02628
3.316	0.01947		0.829	-0.00763		3.316	2.31421	0.22328		3.316	42.3601	0.02315
3.318	0.01322		0.8295	-0.00763		3.318	2.32983	0.22328		3.318	42.6726	0.02003
3.32	0.01322		0.83	-0.00763		3.32	2.33296	0.22015		3.32	42.0476	0.02315
3.322	0.01322		0.8305	-0.00794		3.322	2.34233	0.21702		3.322	42.0476	0.02941
3.324	0.01634		0.831	-0.00763		3.324	2.33921	0.2139		3.324	42.0476	0.02941
3.326	0.01634		0.8315	-0.00732		3.326	2.34858	0.21077		3.326	42.0476	0.02628
3.328	0.01634		0.832	-0.00701		3.328	2.35483	0.20452		3.328	41.7351	0.02628
3.33	0.01634		0.8325	-0.00732		3.33	2.35483	0.20139		3.33	42.0476	0.02628
3.332	0.01634		0.833	-0.00763		3.332	2.35483	0.19826		3.332	42.3601	0.0169
3.334	0.01634		0.8335	-0.00763		3.334	2.35796	0.19513		3.334	41.4227	0.02628
3.336	0.01947		0.834	-0.00732		3.336	2.35796	0.19201		3.336	42.0476	0.02628
3.338	0.01322		0.8345	-0.00701		3.338	2.36108	0.19201		3.338	42.0476	0.02315
3.34	0.01634		0.835	-0.00732		3.34	2.36421	0.18888		3.34	41.4227	0.02315
3.342	0.01322		0.8355	-0.00763		3.342	2.36108	0.18263		3.342	41.7351	0.02628
3.344	0.01322		0.836	-0.00794		3.344	2.36421	0.18263		3.344	41.4227	0.02941
3.346	0.01322		0.8365	-0.00763		3.346	2.35796	0.17637		3.346	41.7351	0.02941
3.348	0.01322		0.837	-0.00701		3.348	2.36108	0.17012		3.348	41.7351	0.02628
3.35	0.01634		0.8375	-0.00763		3.35	2.36733	0.17012		3.35	41.4227	0.03253
3.352	0.01947		0.838	-0.00763		3.352	2.36108	0.16387		3.352	41.7351	0.02628
3.354	0.01322		0.8385	-0.00763		3.354	2.36108	0.15448		3.354	40.7977	0.02941
3.356	0.01634		0.839	-0.00794		3.356	2.36733	0.14823		3.356	42.0476	0.02315
3.358	0.01322		0.8395	-0.00794		3.358	2.35796	0.14823		3.358	41.4227	0.02315
3.36	0.01634		0.84	-0.00794		3.36	2.36108	0.13259		3.36	41.7351	0.02628
3.362	0.01634		0.8405	-0.00794		3.362	2.36733	0.12009		3.362	42.0476	0.02628
3.364	0.01634		0.841	-0.00763		3.364	2.36733	0.11383		3.364	42.0476	0.02941
3.366	0.01634		0.8415	-0.00794		3.366	2.36108	0.08882		3.366	41.7351	0.02628
3.368	0.01947		0.842	-0.00763		3.368	2.37671	0.07318		3.368	41.7351	0.02628
3.37	0.02259		0.8425	-0.00763		3.37	2.36733	0.05755		3.37	41.7351	0.02628
3.372	0.01634		0.843	-0.00763		3.372	2.37046	0.0513		3.372	41.7351	0.02315
3.374	0.01634		0.8435	-0.00794		3.374	2.36733	0.04504		3.374	41.4227	0.02941
3.376	0.01947		0.844	-0.00763		3.376	2.37046	0.04504		3.376	41.7351	0.02628
3.378	0.01322		0.8445	-0.00732		3.378	2.36733	0.03879		3.378	41.7351	0.02003
3.38	0.01947		0.845	-0.00794		3.38	2.37046	0.03879		3.38	42.3601	0.02941
3.382	0.01947		0.8455	-0.00732		3.382	2.36421	0.03566		3.382	42.3601	0.02941
3.384	0.01634		0.846	-0.00794		3.384	2.37358	0.03879		3.384	41.1102	0.02941
3.386	0.01634		0.8465	-0.00794		3.386	2.37046	0.03253		3.386	41.7351	0.02315
3.388	0.02259		0.847	-0.00763		3.388	2.38921	0.02315		3.388	41.7351	0.02315
3.39	0.02572		0.8475	-0.00701		3.39	2.36421	0.03253		3.39	41.7351	0.02315
3.392	0.02572		0.848	-0.00732		3.392	2.36733	0.03566		3.392	42.0476	0.02628
3.394	0.02259		0.8485	-0.00669		3.394	2.36733	0.03253		3.394	42.0476	0.02003
3.396	0.02885		0.849	-0.00763		3.396	2.36733	0.03566		3.396	42.0476	0.02628
3.398	0.02885		0.8495	-0.00732		3.398	2.35171	0.03879		3.398	42.3601	0.02315
3.4	0.02885		0.85	-0.00732		3.4	2.36733	0.03253		3.4	42.0476	0.02628
3.402	0.1977		0.8505	-0.00763		3.402	2.37046	0.03253		3.402	41.7351	0.02315
3.404	0.32278		0.851	-0.00763		3.404	2.37358	0.03566		3.404	42.0476	0.02628
3.406	0.41033		0.8515	-0.00763		3.406	2.37046	0.03253		3.406	42.6726	0.02628
3.408	0.47287		0.852	-0.00701		3.408	2.36733	0.03253		3.408	41.7351	0.03253
3.41	0.51665		0.8525	-0.00763		3.41	2.36733	0.03253		3.41	41.4227	0.02628
3.412	0.53541		0.853	-0.00701		3.412	2.36733	0.02628		3.412	41.7351	0.02003
3.414	0.55105		0.8535	-0.00763		3.414	2.36733	0.02628		3.414	42.0476	0.02315
3.416	0.54792		0.854	-0.00763		3.416	2.37671	0.02941		3.416	41.7351	0.02315
3.418	0.53854		0.8545	-0.00732		3.418	2.37358	0.03253		3.418	41.7351	0.02628
3.42	0.56668		0.855	-0.00763		3.42	2.37046	0.03566		3.42	42.0476	0.02628
3.422	0.61046		0.8555	-0.00763		3.422	2.37046	0.02941		3.422	41.7351	0.02628
3.424	0.67925		0.856	-0.00732		3.424	2.37671	0.02941		3.424	42.3601	0.02315
3.426	0.72615		0.8565	-0.00763		3.426	2.36733	0.02941		3.426	42.3601	0.02315
3.428	0.7668		0.857	-0.00763		3.428	2.36733	0.02628		3.428	41.7351	0.02628
3.43	0.83872		0.8575	-0.00763		3.43	2.37358	0.02628		3.43	41.4227	0.02628
3.432	0.9294		0.858	-0.00763		3.432	2.37358	0.02628		3.432	42.0476	0.02315
3.434	1.00445		0.8585	-0.00763		3.434	2.37046	0.02628		3.434	41.4227	0.02628
3.436	1.06386		0.859	-0.00732		3.436	2.37046	0.02628		3.436	42.3601	0.02315
3.438	1.13265		0.8595	-0.00794		3.438	2.37358	0.02941		3.438	42.3601	0.02315
3.44	1.21708		0.86	-0.00732		3.44	2.37046	0.02941		3.44	42.0476	0.02315
3.442	1.29213		0.8605	-0.00826		3.442	2.37046	0.02628		3.442	42.0476	0.02628
3.444	1.33278		0.861	-0.00763		3.444	2.38296	0.02628		3.444	42.0476	0.02628
3.446	1.36092		0.8615	-0.00794		3.446	2.37358	0.02003		3.446	42.0476	0.02628
3.448	1.44535		0.862	-0.00794		3.448	2.36733	0.02628		3.448	42.0476	0.02628
3.45	1.60795		0.8625	-0.00763		3.45	2.37358	0.02941		3.45	42.3601	0.02628
3.452	1.85185		0.863	-0.00826		3.452	2.37358	0.02628		3.452	42.0476	0.02315
3.454	2.09262		0.8635	-0.00794		3.454	2.37358	0.02315		3.454	42.0476	0.02628
3.456	2.26773		0.864	-0.00794		3.456	2.37358	0.02941		3.456	41.4227	0.02315
3.458	2.49287		0.8645	-0.00794		3.458	2.37358	0.02941		3.458	41.4227	0.02003
3.46	2.62732		0.865	-0.00794		3.46	2.37358	0.02941		3.46	41.7351	0.02941
3.462	2.74302		0.8655	-0.00826		3.462	2.37358	0.02628		3.462	41.7351	0.02941
3.464	2.87123		0.866	-0.00857		3.464	2.37983	0.02941		3.464	42.0476	0.02628
3.466	2.99005		0.8665	-0.00794		3.466	2.37358	0.02628		3.466	41.4227	0.02628
3.468	3.09324		0.867	-0.00888		3.468	2.37671	0.03253		3.468	42.0476	0.02941
3.47	3.18079		0.8675	-0.00826		3.47	2.37358	0.02628		3.47	41.7351	0.02941
3.472	3.26209		0.868	-0.00794		3.472	2.37046	0.02628		3.472	41.4227	0.02628
3.474	3.34339		0.8685	-0.00794		3.474	2.37358	0.02315		3.474	41.4227	0.02003
3.476	3.42469		0.869	-0.00857		3.476	2.37046	0.03253		3.476	41.4227	0.02628
3.478	3.49661		0.8695	-0.00794		3.478	2.36733	0.02628		3.478	41.4227	0.02315
3.48	3.55915		0.87	-0.00794		3.48	2.37046	0.02941		3.48	41.7351	0.02628
3.482	3.62482		0.8705	-0.00732		3.482	2.37358	0.02628		3.482	41.7351	0.03253
3.484	3.68423		0.871	-0.00826		3.484	2.37358	0.02941		3.484	41.7351	0.02628
3.486	3.75927		0.8715	-0.00826		3.486	2.37046	0.02315		3.486	41.4227	0.02315
3.488	3.82807		0.872	-0.00763		3.488	2.37046	0.02628		3.488	41.7351	0.02628
3.49	3.90311		0.8725	-0.00763		3.49	2.37358	0.02628		3.49	41.7351	0.02628
3.492	3.97503		0.873	-0.00763		3.492	2.37358	0.02315		3.492	41.1102	0.02315
3.494	4.04382		0.8735	-0.00794		3.494	2.36733	0.02628		3.494	40.7977	0.02941
3.496	4.10011		0.874	-0.00826		3.496	2.36733	0.02941		3.496	41.4227	0.02628
3.498	4.15327		0.8745	-0.00763		3.498	2.37046	0.02628		3.498	41.4227	0.02315
3.5	4.19392		0.875	-0.00732		3.5	2.37046	0.03253		3.5	41.4227	0.02003
3.502	4.23769		0.8755	-0.00763		3.502	2.37046	0.02628		3.502	42.0476	0.02941
3.504	4.27209		0.876	-0.00763		3.504	2.37358	0.03253		3.504	41.7351	0.02628
3.506	4.31274		0.8765	-0.00794		3.506	2.37671	0.02941		3.506	41.7351	0.02628
3.508	4.35026		0.877	-0.00763		3.508	2.37671	0.02315		3.508	42.0476	0.02941
3.51	4.39404		0.8775	-0.00794		3.51	2.37358	0.02315		3.51	41.7351	0.02628
3.512	4.44094		0.878	-0.00794		3.512	2.36733	0.02628		3.512	42.0476	0.02315
3.514	4.49097		0.8785	-0.00794		3.514	2.37983	0.02315		3.514	42.3601	0.02315
3.516	4.54413		0.879	-0.00826		3.516	2.37671	0.02003		3.516	41.7351	0.02628
3.518	4.58791		0.8795	-0.00732		3.518	2.37046	0.02628		3.518	42.3601	0.02003
3.52	4.66921		0.88	-0.00732		3.52	2.37358	0.02941		3.52	42.0476	0.02315
3.522	4.78178		0.8805	-0.00826		3.522	2.37358	0.02315		3.522	41.7351	0.02628
3.524	4.94125		0.881	-0.00826		3.524	2.37046	0.03253		3.524	42.0476	0.03253
3.526	5.14763		0.8815	-0.00826		3.526	2.37046	0.02628		3.526	42.0476	0.02628
3.528	5.37902		0.882	-0.00794		3.528	2.38608	0.0169		3.528	42.3601	0.02941
3.53	5.58852		0.8825	-0.00732		3.53	2.37358	0.02628		3.53	42.0476	0.02628
3.532	5.77301		0.883	-0.00763		3.532	2.37046	0.02628		3.532	42.0476	0.02003
3.534	5.93249		0.8835	-0.00794		3.534	2.37046	0.02315		3.534	42.0476	0.02315
3.536	6.0732		0.884	-0.00763		3.536	2.37046	0.02628		3.536	42.3601	0.02628
3.538	6.18264		0.8845	-0.00794		3.538	2.37046	0.02941		3.538	42.0476	0.02628
3.54	6.26081		0.885	-0.00826		3.54	2.37046	0.02628		3.54	42.3601	0.02628
3.542	6.35775		0.8855	-0.00826		3.542	2.37046	0.02628		3.542	42.3601	0.02628
3.544	6.42967		0.886	-0.00826		3.544	2.37358	0.03253		3.544	42.3601	0.02941
3.546	6.48908		0.8865	-0.00826		3.546	2.37046	0.02628		3.546	42.3601	0.02941
3.548	6.54849		0.887	-0.00794		3.548	2.37358	0.02315		3.548	41.7351	0.02628
3.55	6.59539		0.8875	-0.00763		3.55	2.37358	0.02315		3.55	41.7351	0.02941
3.552	6.6423		0.888	-0.00794		3.552	2.36733	0.02628		3.552	41.7351	0.02315
3.554	6.66419		0.8885	-0.00763		3.554	2.36733	0.02628		3.554	42.0476	0.02941
3.556	6.69233		0.889	-0.00732		3.556	2.37046	0.02628		3.556	42.6726	0.02628
3.558	6.70796		0.8895	-0.00732		3.558	2.36421	0.03253		3.558	42.0476	0.02628
3.56	6.7236		0.89	-0.00732		3.56	2.36733	0.02941		3.56	42.3601	0.02003
3.562	6.73611		0.8905	-0.00701		3.562	2.37358	0.02628		3.562	42.6726	0.02628
3.564	6.75487		0.891	-0.00732		3.564	2.37358	0.02628		3.564	42.9851	0.02315
3.566	6.76738		0.8915	-0.00794		3.566	2.37671	0.02315		3.566	42.9851	0.02628
3.568	6.77988		0.892	-0.00763		3.568	2.37358	0.02315		3.568	42.3601	0.02628
3.57	6.79552		0.8925	-0.00732		3.57	2.37046	0.02628		3.57	42.6726	0.02628
3.572	6.8049		0.893	-0.00732		3.572	2.36733	0.02315		3.572	42.6726	0.02003
3.574	6.81741		0.8935	-0.00732		3.574	2.36733	0.02315		3.574	42.6726	0.02941
3.576	6.82679		0.894	-0.00763		3.576	2.37671	0.02315		3.576	42.9851	0.02628
3.578	6.83304		0.8945	-0.00732		3.578	2.37358	0.02628		3.578	42.9851	0.02315
3.58	6.83617		0.895	-0.00763		3.58	2.37358	0.02628		3.58	43.6101	0.02003
3.582	6.84555		0.8955	-0.00794		3.582	2.37358	0.02315		3.582	42.9851	0.02628
3.584	6.8518		0.896	-0.00732		3.584	2.37358	0.02628		3.584	42.0476	0.02628
3.586	6.85493		0.8965	-0.00732		3.586	2.36733	0.02315		3.586	42.6726	0.02628
3.588	6.86744		0.897	-0.00732		3.588	2.37983	0.02628		3.588	42.0476	0.03253
3.59	6.86744		0.8975	-0.00763		3.59	2.37046	0.02315		3.59	42.0476	0.03253
3.592	6.87056		0.898	-0.00763		3.592	2.37358	0.02628		3.592	42.0476	0.02628
3.594	6.88307		0.8985	-0.00732		3.594	2.37046	0.02315		3.594	42.0476	0.02628
3.596	6.88933		0.899	-0.00732		3.596	2.37358	0.02628		3.596	42.0476	0.02628
3.598	6.88933		0.8995	-0.00763		3.598	2.37046	0.02941		3.598	41.4227	0.02315
3.6	6.89245		0.9	-0.00763		3.6	2.37671	0.02941		3.6	42.0476	0.02628
3.602	6.89871		0.9005	-0.00732		3.602	2.37358	0.02628		3.602	42.3601	0.02628
3.604	6.89558		0.901	-0.00763		3.604	2.37358	0.02941		3.604	41.7351	0.02628
3.606	6.89558		0.9015	-0.00763		3.606	2.37046	0.02315		3.606	42.0476	0.02628
3.608	6.89871		0.902	-0.00763		3.608	2.36733	0.02315		3.608	41.7351	0.02628
3.61	6.90496		0.9025	-0.00794		3.61	2.37358	0.02628		3.61	42.3601	0.02628
3.612	6.91434		0.903	-0.00826		3.612	2.36733	0.02628		3.612	41.4227	0.02315
3.614	6.91434		0.9035	-0.00763		3.614	2.36733	0.02941		3.614	41.1102	0.02628
3.616	6.91121		0.904	-0.00763		3.616	2.36733	0.03253		3.616	41.4227	0.02941
3.618	6.92059		0.9045	-0.00794		3.618	2.37358	0.02628		3.618	41.7351	0.02315
3.62	6.91747		0.905	-0.00732		3.62	2.37671	0.03253		3.62	41.4227	0.02628
3.622	6.92059		0.9055	-0.00763		3.622	2.37358	0.02941		3.622	41.7351	0.02941
3.624	6.92059		0.906	-0.00826		3.624	2.37983	0.02941		3.624	42.0476	0.02941
3.626	6.92059		0.9065	-0.00701		3.626	2.37358	0.02628		3.626	41.7351	0.02941
3.628	6.92372		0.907	-0.00794		3.628	2.37046	0.02941		3.628	42.0476	0.02628
3.63	6.92685		0.9075	-0.00794		3.63	2.37046	0.02628		3.63	42.0476	0.02628
3.632	6.92685		0.908	-0.00826		3.632	2.37358	0.02315		3.632	42.0476	0.02315
3.634	6.92998		0.9085	-0.00826		3.634	2.37046	0.02628		3.634	42.9851	0.02628
3.636	6.9331		0.909	-0.00763		3.636	2.37671	0.02628		3.636	41.7351	0.02628
3.638	6.92998		0.9095	-0.00794		3.638	2.37671	0.02941		3.638	42.3601	0.02941
3.64	6.9331		0.91	-0.00794		3.64	2.37358	0.02941		3.64	42.0476	0.02941
3.642	6.92998		0.9105	-0.00763		3.642	2.37983	0.03253		3.642	42.3601	0.03253
3.644	6.93936		0.911	-0.00794		3.644	2.37046	0.02628		3.644	41.7351	0.03253
3.646	6.93623		0.9115	-0.00763		3.646	2.37046	0.02315		3.646	42.0476	0.02628
3.648	6.94248		0.912	-0.00763		3.648	2.37671	0.02315		3.648	42.3601	0.03253
3.65	6.94561		0.9125	-0.00794		3.65	2.37671	0.02315		3.65	42.3601	0.02941
3.652	6.94561		0.913	-0.00826		3.652	2.37046	0.02941		3.652	41.4227	0.02941
3.654	6.94561		0.9135	-0.00794		3.654	2.37358	0.02315		3.654	41.7351	0.03253
3.656	6.94874		0.914	-0.00732		3.656	2.37671	0.02941		3.656	42.3601	0.02628
3.658	6.94874		0.9145	-0.00763		3.658	2.37046	0.02628		3.658	42.0476	0.02941
3.66	6.94561		0.915	-0.00794		3.66	2.37358	0.02628		3.66	42.3601	0.02315
3.662	6.95186		0.9155	-0.00826		3.662	2.37671	0.02315		3.662	42.6726	0.03253
3.664	6.95186		0.916	-0.00763		3.664	2.37358	0.02628		3.664	42.0476	0.02628
3.666	6.95186		0.9165	-0.00794		3.666	2.37671	0.02628		3.666	42.3601	0.02941
3.668	6.95186		0.917	-0.00857		3.668	2.37046	0.02628		3.668	42.0476	0.02941
3.67	6.95499		0.9175	-0.00794		3.67	2.37046	0.02941		3.67	42.0476	0.03253
3.672	6.95812		0.918	-0.00763		3.672	2.36733	0.02628		3.672	41.7351	0.02628
3.674	6.95812		0.9185	-0.00763		3.674	2.37046	0.02628		3.674	42.0476	0.03566
3.676	6.96437		0.919	-0.00794		3.676	2.37046	0.03253		3.676	42.0476	0.02941
3.678	6.96124		0.9195	-0.00794		3.678	2.36421	0.03253		3.678	42.0476	0.02941
3.68	6.96124		0.92	-0.00826		3.68	2.37046	0.02628		3.68	42.3601	0.03253
3.682	6.96124		0.9205	-0.00826		3.682	2.36733	0.02628		3.682	42.0476	0.03253
3.684	6.96124		0.921	-0.00857		3.684	2.37046	0.02941		3.684	42.3601	0.02941
3.686	6.96437		0.9215	-0.00732		3.686	2.36733	0.02941		3.686	42.0476	0.02941
3.688	6.96124		0.922	-0.00794		3.688	2.36733	0.02941		3.688	42.0476	0.03566
3.69	6.97063		0.9225	-0.00794		3.69	2.36421	0.02628		3.69	42.0476	0.03253
3.692	6.9675		0.923	-0.00794		3.692	2.37358	0.02315		3.692	41.7351	0.03253
3.694	6.97375		0.9235	-0.00857		3.694	2.37358	0.0169		3.694	41.4227	0.03566
3.696	6.97063		0.924	-0.00763		3.696	2.37358	0.02941		3.696	42.0476	0.03566
3.698	6.97063		0.9245	-0.00763		3.698	2.37671	0.02941		3.698	42.0476	0.03253
3.7	6.97063		0.925	-0.00732		3.7	2.37046	0.02941		3.7	42.3601	0.03566
3.702	6.97063		0.9255	-0.00732		3.702	2.37671	0.02315		3.702	41.4227	0.03566
3.704	6.96124		0.926	-0.00701		3.704	2.37046	0.02941		3.704	42.0476	0.03879
3.706	6.97375		0.9265	-0.00763		3.706	2.37046	0.02628		3.706	42.0476	0.04192
3.708	6.97063		0.927	-0.00826		3.708	2.37046	0.02628		3.708	41.7351	0.04192
3.71	6.97375		0.9275	-0.00732		3.71	2.37358	0.02315		3.71	41.4227	0.04504
3.712	6.97688		0.928	-0.00732		3.712	2.36733	0.02941		3.712	42.0476	0.04192
3.714	6.97688		0.9285	-0.00732		3.714	2.37358	0.02315		3.714	41.4227	0.04504
3.716	6.98313		0.929	-0.00763		3.716	2.37046	0.02941		3.716	42.0476	0.0513
3.718	6.97375		0.9295	-0.00763		3.718	2.37671	0.02628		3.718	42.0476	0.0513
3.72	6.97063		0.93	-0.00701		3.72	2.37671	0.02628		3.72	41.4227	0.05442
3.722	6.97063		0.9305	-0.00669		3.722	2.37983	0.02315		3.722	41.7351	0.0638
3.724	6.97688		0.931	-0.00701		3.724	2.37046	0.02941		3.724	41.4227	0.0638
3.726	6.97375		0.9315	-0.00732		3.726	2.37671	0.02315		3.726	41.4227	0.0638
3.728	6.97688		0.932	-0.00732		3.728	2.37671	0.02628		3.728	41.1102	0.06068
3.73	6.97688		0.9325	-0.00732		3.73	2.37358	0.02628		3.73	41.4227	0.05755
3.732	6.98001		0.933	-0.00638		3.732	2.37358	0.02941		3.732	41.1102	0.06693
3.734	6.98313		0.9335	-0.00638		3.734	2.36733	0.02628		3.734	40.7977	0.06693
3.736	6.98313		0.934	-0.00701		3.736	2.37358	0.02628		3.736	41.1102	0.06693
3.738	6.98001		0.9345	-0.00701		3.738	2.36421	0.02941		3.738	41.1102	0.0638
3.74	6.98001		0.935	-0.00732		3.74	2.37358	0.03253		3.74	41.4227	0.07006
3.742	6.97688		0.9355	-0.00701		3.742	2.37046	0.02941		3.742	42.0476	0.07006
3.744	6.98001		0.936	-0.00701		3.744	2.37046	0.02941		3.744	41.7351	0.07318
3.746	6.97688		0.9365	-0.00732		3.746	2.36733	0.02628		3.746	41.1102	0.07318
3.748	6.98001		0.937	-0.00732		3.748	2.36733	0.02628		3.748	41.1102	0.07631
3.75	6.97688		0.9375	-0.00701		3.75	2.36733	0.02941		3.75	41.1102	0.07631
3.752	6.98313		0.938	-0.00638		3.752	2.37046	0.02628		3.752	40.7977	0.07631
3.754	6.98626		0.9385	-0.00701		3.754	2.37358	0.02315		3.754	40.7977	0.07944
3.756	6.98001		0.939	-0.00669		3.756	2.36733	0.02941		3.756	42.3601	0.07631
3.758	6.98313		0.9395	-0.00669		3.758	2.37046	0.02941		3.758	40.7977	0.08257
3.76	6.98001		0.94	-0.00701		3.76	2.37046	0.02628		3.76	40.7977	0.08882
3.762	6.98313		0.9405	-0.00638		3.762	2.37046	0.02941		3.762	41.1102	0.09194
3.764	6.98001		0.941	-0.00701		3.764	2.37358	0.03253		3.764	41.4227	0.08882
3.766	6.97688		0.9415	-0.00669		3.766	2.37046	0.02941		3.766	41.4227	0.0982
3.768	6.98313		0.942	-0.00701		3.768	2.37046	0.02315		3.768	41.1102	0.0982
3.77	6.97688		0.9425	-0.00701		3.77	2.37358	0.02628		3.77	41.1102	0.10133
3.772	6.98001		0.943	-0.00732		3.772	2.37358	0.02315		3.772	41.4227	0.0982
3.774	6.98001		0.9435	-0.00732		3.774	2.36733	0.02315		3.774	41.7351	0.10758
3.776	6.98939		0.944	-0.00669		3.776	2.37046	0.02315		3.776	42.0476	0.11383
3.778	6.98001		0.9445	-0.00732		3.778	2.37671	0.02315		3.778	42.3601	0.12322
3.78	6.98313		0.945	-0.00638		3.78	2.37671	0.02941		3.78	42.0476	0.13572
3.782	6.97688		0.9455	-0.00763		3.782	2.37358	0.02628		3.782	42.9851	0.15136
3.784	6.98001		0.946	-0.00732		3.784	2.37046	0.02628		3.784	42.9851	0.17325
3.786	6.98313		0.9465	-0.00732		3.786	2.37046	0.02315		3.786	42.9851	0.19513
3.788	6.98939		0.947	-0.00669		3.788	2.37358	0.02941		3.788	42.6726	0.21077
3.79	6.98626		0.9475	-0.00669		3.79	2.36733	0.02628		3.79	43.2976	0.2264
3.792	6.98313		0.948	-0.00701		3.792	2.36733	0.02315		3.792	42.9851	0.24204
3.794	6.98001		0.9485	-0.00701		3.794	2.37046	0.02628		3.794	43.6101	0.2608
3.796	6.98939		0.949	-0.00669		3.796	2.37358	0.02941		3.796	42.9851	0.27643
3.798	6.98626		0.9495	-0.00701		3.798	2.37671	0.02941		3.798	42.3601	0.29207
3.8	6.98313		0.95	-0.00638		3.8	2.37358	0.03566		3.8	42.9851	0.3077
3.802	6.98939		0.9505	-0.00669		3.802	2.37046	0.02941		3.802	43.2976	0.31708
3.804	6.98626		0.951	-0.00669		3.804	2.37671	0.02941		3.804	43.2976	0.32334
3.806	6.98626		0.9515	-0.00669		3.806	2.37046	0.02628		3.806	43.2976	0.33585
3.808	6.98626		0.952	-0.00669		3.808	2.36421	0.02941		3.808	43.2976	0.34523
3.81	6.99252		0.9525	-0.00607		3.81	2.36733	0.03253		3.81	42.9851	0.35461
3.812	6.98939		0.953	-0.00638		3.812	2.37046	0.02628		3.812	42.9851	0.35461
3.814	6.98939		0.9535	-0.00607		3.814	2.36733	0.02941		3.814	42.9851	0.36086
3.816	6.99252		0.954	-0.00669		3.816	2.36733	0.02628		3.816	42.6726	0.37337
3.818	6.98313		0.9545	-0.00607		3.818	2.36108	0.03253		3.818	42.6726	0.37962
3.82	6.98626		0.955	-0.00638		3.82	2.37671	0.02628		3.82	42.6726	0.38275
3.822	6.98939		0.9555	-0.00669		3.822	2.36733	0.02941		3.822	42.6726	0.389
3.824	6.98939		0.956	-0.00669		3.824	2.36733	0.02941		3.824	42.9851	0.39213
3.826	6.98626		0.9565	-0.00638		3.826	2.37358	0.02628		3.826	42.6726	0.40464
3.828	6.98939		0.957	-0.00607		3.828	2.37358	0.02315		3.828	42.3601	0.40464
3.83	6.98626		0.9575	-0.00669		3.83	2.37046	0.02628		3.83	42.6726	0.41089
3.832	6.98939		0.958	-0.00638		3.832	2.37046	0.02941		3.832	41.7351	0.41402
3.834	6.98939		0.9585	-0.00607		3.834	2.37046	0.02628		3.834	41.7351	0.41715
3.836	6.98939		0.959	-0.00607		3.836	2.37046	0.02628		3.836	42.0476	0.4234
3.838	6.98939		0.9595	-0.00638		3.838	2.37983	0.02941		3.838	42.0476	0.4234
3.84	6.98626		0.96	-0.00701		3.84	2.37358	0.02315		3.84	41.7351	0.42965
3.842	6.98939		0.9605	-0.00575		3.842	2.37046	0.02628		3.842	41.7351	0.43903
3.844	6.98939		0.961	-0.00607		3.844	2.37358	0.02941		3.844	40.7977	0.43591
3.846	6.98313		0.9615	-0.00607		3.846	2.37046	0.02628		3.846	41.1102	0.44216
3.848	6.98626		0.962	-0.00638		3.848	2.36421	0.02628		3.848	41.1102	0.44216
3.85	6.98626		0.9625	-0.00638		3.85	2.37358	0.02315		3.85	41.1102	0.44216
3.852	6.99252		0.963	-0.00607		3.852	2.37358	0.02315		3.852	41.4227	0.43903
3.854	6.98939		0.9635	-0.00607		3.854	2.36733	0.02628		3.854	40.4852	0.44529
3.856	6.99564		0.964	-0.00575		3.856	2.36733	0.02941		3.856	40.7977	0.44842
3.858	6.98626		0.9645	-0.00669		3.858	2.37671	0.02628		3.858	41.4227	0.44529
3.86	6.98939		0.965	-0.00638		3.86	2.36733	0.02941		3.86	40.7977	0.44842
3.862	6.98313		0.9655	-0.00638		3.862	2.37983	0.02628		3.862	40.7977	0.45467
3.864	6.99252		0.966	-0.00669		3.864	2.37358	0.02941		3.864	40.4852	0.4578
3.866	6.98939		0.9665	-0.00638		3.866	2.36733	0.02315		3.866	40.1727	0.45467
3.868	6.98939		0.967	-0.00607		3.868	2.37358	0.02628		3.868	41.1102	0.45467
3.87	6.98939		0.9675	-0.00575		3.87	2.36733	0.02628		3.87	41.1102	0.4578
3.872	6.99564		0.968	-0.00638		3.872	2.37358	0.02628		3.872	41.7351	0.4578
3.874	6.98939		0.9685	-0.00544		3.874	2.36733	0.02941		3.874	41.1102	0.45467
3.876	6.99252		0.969	-0.00638		3.876	2.37358	0.02941		3.876	40.4852	0.46092
3.878	6.98939		0.9695	-0.00575		3.878	2.37046	0.02628		3.878	40.4852	0.46405
3.88	6.99564		0.97	-0.00513		3.88	2.37046	0.02315		3.88	40.1727	0.46092
3.882	6.99252		0.9705	-0.00607		3.882	2.37046	0.02628		3.882	40.7977	0.46718
3.884	6.98939		0.971	-0.00607		3.884	2.37046	0.03253		3.884	41.4227	0.46092
3.886	6.98939		0.9715	-0.00513		3.886	2.36733	0.03253		3.886	40.7977	0.46718
3.888	6.98939		0.972	-0.00544		3.888	2.37046	0.02003		3.888	41.1102	0.4703
3.89	6.99252		0.9725	-0.00575		3.89	2.36733	0.02628		3.89	40.7977	0.4703
3.892	6.99564		0.973	-0.00482		3.892	2.37046	0.02941		3.892	41.1102	0.4703
3.894	6.99252		0.9735	-0.0045		3.894	2.37046	0.0169		3.894	41.4227	0.46718
3.896	6.99564		0.974	-0.00482		3.896	2.37046	0.02941		3.896	40.1727	0.4703
3.898	6.98939		0.9745	-0.00482		3.898	2.37046	0.02628		3.898	40.4852	0.4703
3.9	6.98939		0.975	-0.00482		3.9	2.37358	0.02941		3.9	40.4852	0.47656
3.902	6.98939		0.9755	-0.0045		3.902	2.37358	0.02628		3.902	40.7977	0.47968
3.904	6.99564		0.976	-0.00513		3.904	2.37671	0.02941		3.904	41.1102	0.47968
3.906	6.98939		0.9765	-0.00419		3.906	2.37358	0.02628		3.906	40.4852	0.47968
3.908	6.98939		0.977	-0.00419		3.908	2.37983	0.02003		3.908	41.1102	0.47656
3.91	6.99252		0.9775	-0.00388		3.91	2.37046	0.02628		3.91	41.1102	0.47968
3.912	6.99252		0.978	-0.00357		3.912	2.37046	0.02941		3.912	39.8602	0.47968
3.914	6.99252		0.9785	-0.00388		3.914	2.37046	0.02628		3.914	40.4852	0.48281
3.916	6.99564		0.979	-0.0045		3.916	2.36733	0.02315		3.916	41.1102	0.48281
3.918	6.99564		0.9795	-0.0045		3.918	2.37671	0.02628		3.918	40.4852	0.47968
3.92	6.98939		0.98	-0.00388		3.92	2.37358	0.02628		3.92	41.1102	0.48594
3.922	6.99252		0.9805	-0.00325		3.922	2.36733	0.02628		3.922	41.1102	0.48907
3.924	6.99564		0.981	-0.00357		3.924	2.37046	0.02941		3.924	40.4852	0.48907
3.926	6.98939		0.9815	-0.00357		3.926	2.36733	0.02628		3.926	40.4852	0.49219
3.928	6.99252		0.982	-0.00325		3.928	2.37671	0.02628		3.928	40.1727	0.49219
3.93	6.99564		0.9825	-0.00294		3.93	2.37671	0.02003		3.93	40.7977	0.48907
3.932	6.99877		0.983	-0.00263		3.932	2.37358	0.02941		3.932	40.4852	0.48594
3.934	6.99252		0.9835	-0.00294		3.934	2.37046	0.02628		3.934	39.2352	0.49219
3.936	6.99564		0.984	-0.002		3.936	2.37358	0.02315		3.936	39.8602	0.49532
3.938	6.98939		0.9845	-0.00107		3.938	2.37046	0.02941		3.938	40.1727	0.48281
3.94	6.98939		0.985	-0.00107		3.94	2.37046	0.02628		3.94	39.5477	0.49532
3.942	6.98939		0.9855	-0.000126		3.942	2.36733	0.02628		3.942	40.7977	0.49532
3.944	6.98939		0.986	-0.000126		3.944	2.37046	0.03253		3.944	39.8602	0.49845
3.946	6.98626		0.9865	0.000499		3.946	2.37046	0.02941		3.946	39.5477	0.49532
3.948	6.98939		0.987	0.00175		3.948	2.36421	0.02628		3.948	39.2352	0.49532
3.95	6.98626		0.9875	0.00269		3.95	2.37046	0.02628		3.95	40.1727	0.49845
3.952	6.98626		0.988	0.00237		3.952	2.36733	0.02628		3.952	39.8602	0.49532
3.954	6.98939		0.9885	0.00331		3.954	2.37358	0.02003		3.954	39.5477	0.49532
3.956	6.98313		0.989	0.00488		3.956	2.37358	0.02315		3.956	39.8602	0.49532
3.958	6.98626		0.9895	0.00581		3.958	2.37046	0.02628		3.958	40.1727	0.49532
3.96	6.97375		0.99	0.00613		3.96	2.37046	0.02941		3.96	39.2352	0.5047
3.962	6.97375		0.9905	0.00738		3.962	2.37671	0.02628		3.962	39.8602	0.50157
3.964	6.97063		0.991	0.00863		3.964	2.37358	0.02628		3.964	39.5477	0.49532
3.966	6.9675		0.9915	0.00925		3.966	2.37358	0.02628		3.966	39.2352	0.5047
3.968	6.9675		0.992	0.01019		3.968	2.36733	0.02941		3.968	39.2352	0.50783
3.97	6.96124		0.9925	0.01144		3.97	2.37358	0.02628		3.97	40.4852	0.5047
3.972	6.95812		0.993	0.01457		3.972	2.37046	0.02628		3.972	39.8602	0.50157
3.974	6.94874		0.9935	0.01551		3.974	2.37358	0.02315		3.974	39.5477	0.50157
3.976	6.94561		0.994	0.01801		3.976	2.37046	0.02941		3.976	39.2352	0.50783
3.978	6.92685		0.9945	0.01926		3.978	2.38296	0.02628		3.978	40.1727	0.50157
3.98	6.91121		0.995	0.00581		3.98	2.37671	0.02628		3.98	39.5477	0.50783
3.982	6.88933		0.9955	0.00425		3.982	2.37358	0.02628		3.982	40.4852	0.50783
3.984	6.85806		0.996	0.00269		3.984	2.37671	0.02941		3.984	40.1727	0.5047
3.986	6.82366		0.9965	0.00269		3.986	2.37671	0.02628		3.986	40.4852	0.50783
3.988	6.82991		0.997	0.000499		3.988	2.37983	0.02003		3.988	40.1727	0.50783
3.99	6.82679		0.9975	-0.00107		3.99	2.37358	0.02315		3.99	38.9227	0.5047
3.992	6.82991		0.998	-0.00294		3.992	2.37046	0.03253		3.992	39.2352	0.50783
[truncated: 35,644 more rows]

## Sheet: Figure 4
Figure 4d			Figure 4e			Figure 4f			Figure 4g			Figure 4h				Figure 4i
Time	Charge		Time	Charge		Time	Current		Time	Current		Resistance	Current	Voltage		Resistance	Power (Average)	Power (Peak)
s	μC		s	μC		s	mA		s	mA		Ω	mA	V		Ω	mW	mW
0	0.00976		0	0.04394		0	0.00982		0	-0.00488		508	1.46	0.74168		508	0.00312	1.08285
0.001	0.0076		0.001	0.04115		0.0005	0.00826		0.0005	-0.01238		5000	1.35	6.75		5000	0.064	9.1125
0.002	0.002		0.002	0.03926		0.001	0.00544		0.001	-0.01207		10308	1.26	12.9881		10308	0.1172	16.365
0.003	-0.00599		0.003	0.03908		0.0015	0.00138		0.0015	0.00638		20408	1.2	24.4896		20408	0.244	29.3875
0.004	-0.01477		0.004	0.04093		0.002	0.00231		0.002	0.00888		50608	1	50.608		50608	0.552	50.608
0.005	-0.02258		0.005	0.04444		0.0025	-0.00144		0.0025	0.01044		70508	0.9	63.4572		70508	0.7504	57.1115
0.006	-0.0279		0.006	0.04863		0.003	0.000439		0.003	0.00294		99808	0.8	79.8464		99808	1.0296	63.8771
0.007	-0.02984		0.007	0.05218		0.0035	0.00294		0.0035	0.00138		149908	0.68	101.937		149908	1.4784	69.3175
0.008	-0.02831		0.008	0.05379		0.004	0.0045		0.004	-0.000499		200508	0.598	119.904		200508	1.76	71.7025
0.009	-0.02401		0.009	0.05256		0.0045	0.00638		0.0045	-0.00112		299808	0.5	149.904		299808	1.968	74
0.01	-0.01823		0.01	0.04832		0.005	0.00763		0.005	-0.00269		498000	0.38	189.24		498000	--	71
0.011	-0.01247		0.011	0.04166		0.0055	0.00575		0.0055	-0.003		620508	0.33	204.768		620508	2.16	67.5733
0.012	-0.00809		0.012	0.03387		0.006	0.00513		0.006	-0.00175		698508	0.3	209.552		698508	2.104	62.8657
0.013	-0.00597		0.013	0.02657		0.0065	0.01514		0.0065	-0.000499		847908	0.26	220.456		847908	1.944	57.3186
0.014	-0.00638		0.014	0.0214		0.007	-0.000499		0.007	0.00263		988508	0.23	227.357		988508	1.848	52.2921
0.015	-0.009		0.015	0.01954		0.0075	0.002		0.0075	0.00325		1491510	0.18	268.472		1491510	1.5672	48.3249
0.016	-0.01302		0.016	0.02151		0.008	0.00826		0.008	0.00638		2991510	0.11	329.066		2991510	0.912	36.1973
0.017	-0.01748		0.017	0.02707		0.0085	0.01138		0.0085	0.00169		7070510	0.066	466.654		7070510	0.296	30.7991
0.018	-0.02147		0.018	0.03534		0.009	0.00763		0.009	-0.00331		19700500	0.035	689.518		19700500	--	24.1331
0.019	-0.02433		0.019	0.04503		0.0095	0.0092		0.0095	-0.00581		50930500	0.016	814.888		50930500	0.2008	13.0382
0.02	-0.0258		0.02	0.05474		0.01	0.00669		0.01	0.00482		150001000	0.0055	825.005		150001000	0.092	4.53753
0.021	-0.02592		0.021	0.06326		0.0105	0.0045		0.0105	0.0045		305001000	0.0029	884.503		305001000	8e-05	2.56506
0.022	-0.02496		0.022	0.06973		0.011	-0.00144		0.011	0.00638
0.023	-0.02327		0.023	0.07368		0.0115	-0.00144		0.0115	0.00607
0.024	-0.02114		0.024	0.07499		0.012	-0.00206		0.012	0.00607
0.025	-0.0188		0.025	0.07375		0.0125	0.00388		0.0125	0.00107
0.026	-0.0164		0.026	0.07014		0.013	0.0117		0.013	-0.00175
0.027	-0.01407		0.027	0.06439		0.0135	0.01138		0.0135	-0.00394
0.028	-0.01207		0.028	0.05676		0.014	0.01201		0.014	-0.00581
0.029	-0.01079		0.029	0.04767		0.0145	0.00763		0.0145	-0.0055
0.03	-0.01068		0.03	0.03775		0.015	0.00544		0.015	-0.00331
0.031	-0.01222		0.031	0.02792		0.0155	0.00294		0.0155	0.00169
0.032	-0.01567		0.032	0.01935		0.016	0.01545		0.016	0.00544
0.033	-0.02095		0.033	0.01329		0.0165	0.0092		0.0165	0.00732
0.034	-0.02754		0.034	0.01088		0.017	0.000439		0.017	0.00607
0.035	-0.03449		0.035	0.01285		0.0175	0.00138		0.0175	0.000752
0.036	-0.04054		0.036	0.01931		0.018	0.00138		0.018	-0.003
0.037	-0.04444		0.037	0.02963		0.0185	0.00701		0.0185	-0.00363
0.038	-0.04519		0.038	0.04245		0.019	0.00607		0.019	-0.0055
0.039	-0.04233		0.039	0.05591		0.0195	0.00544		0.0195	0.00482
0.04	-0.03612		0.04	0.06795		0.02	0.00763		0.02	0.00107
0.041	-0.02752		0.041	0.07671		0.0205	0.00544		0.0205	-0.000499
0.042	-0.01801		0.042	0.08083		0.021	0.00419		0.021	0.00263
0.043	-0.00927		0.043	0.07975		0.0215	0.00294		0.0215	0.00169
0.044	-0.00279		0.044	0.0738		0.022	0.00138		0.022	0.00294
0.045	0.000442806		0.045	0.06411		0.0225	-0.000812		0.0225	0.00575
0.046	0.000206324		0.046	0.05243		0.023	0.00138		0.023	0.00107
0.047	-0.00296		0.047	0.04077		0.0235	-0.00175		0.0235	0.00107
0.048	-0.00791		0.048	0.03113		0.024	0.00294		0.024	-0.00206
0.049	-0.01317		0.049	0.02507		0.0245	0.00826		0.0245	-0.00363
0.05	-0.01734		0.05	0.02354		0.025	0.01138		0.025	-0.00394
0.051	-0.01943		0.051	0.02671		0.0255	0.00826		0.0255	-0.00394
0.052	-0.01908		0.052	0.03395		0.026	-0.00488		0.026	-0.00394
0.053	-0.01662		0.053	0.04395		0.0265	-0.00613		0.0265	-0.000499
0.054	-0.01291		0.054	0.05496		0.027	-0.00144		0.027	0.00357
0.055	-0.00908		0.055	0.06508		0.0275	0.00951		0.0275	0.00607
0.056	-0.00619		0.056	0.07259		0.028	0.00638		0.028	0.00388
0.057	-0.00492		0.057	0.07632		0.0285	0.00138		0.0285	-0.00112
0.058	-0.00537		0.058	0.07581		0.029	-0.00769		0.029	-0.00206
0.059	-0.00707		0.059	0.0715		0.0295	-0.0055		0.0295	0.00388
0.06	-0.00913		0.06	0.06461		0.03	-0.00363		0.03	0.00794
0.061	-0.01048		0.061	0.05689		0.0305	-0.000499		0.0305	0.00638
0.062	-0.01019		0.062	0.0503		0.031	0.00763		0.031	-0.00456
0.063	-0.00781		0.063	0.04653		0.0315	0.01107		0.0315	-0.01488
0.064	-0.00345		0.064	0.04658		0.032	0.01138		0.032	-0.01301
0.065	0.0022		0.065	0.0505		0.0325	0.00763		0.0325	-0.00581
0.066	0.00803		0.066	0.05733		0.033	0.00513		0.033	-0.00206
0.067	0.01278		0.067	0.06529		0.0335	0.00388		0.0335	0.00357
0.068	0.01541		0.068	0.07221		0.034	0.000752		0.034	0.00732
0.069	0.01532		0.069	0.07606		0.0345	0.00138		0.0345	0.00544
0.07	0.01251		0.07	0.07549		0.035	0.00107		0.035	0.000126
0.071	0.0076		0.071	0.07026		0.0355	0.00169		0.0355	0.000752
0.072	0.00164		0.072	0.06133		0.036	0.00701		0.036	-0.00269
0.073	-0.00414		0.073	0.05075		0.0365	0.00701		0.0365	-0.00175
0.074	-0.00866		0.074	0.04112		0.037	0.00544		0.037	0.00107
0.075	-0.01122		0.075	0.03503		0.0375	0.00388		0.0375	0.00263
0.076	-0.01166		0.076	0.03439		0.038	0.000752		0.038	0.00638
0.077	-0.01035		0.077	0.03991		0.0385	-0.000812		0.0385	0.01044
0.078	-0.00809		0.078	0.05093		0.039	0.00138		0.039	0.00888
0.079	-0.00583		0.079	0.06556		0.0395	0.00388		0.0395	0.02045
0.08	-0.00446		0.08	0.08112		0.04	0.0045		0.04	0.01326
0.081	-0.00459		0.081	0.09478		0.0405	0.00888		0.0405	0.01201
0.082	-0.0064		0.082	0.10427		0.041	0.01013		0.041	0.01295
0.083	-0.00967		0.083	0.10833		0.0415	0.00638		0.0415	0.01764
0.084	-0.01386		0.084	0.107		0.042	0.00669		0.042	0.02202
0.085	-0.01829		0.085	0.10145		0.0425	0.00419		0.0425	0.03015
0.086	-0.02229		0.086	0.0936		0.043	0.000439		0.043	0.03421
0.087	-0.02539		0.087	0.08556		0.0435	-0.00175		0.0435	0.02952
0.088	-0.02728		0.088	0.07906		0.044	-0.00175		0.044	0.02514
0.089	-0.02791		0.089	0.07502		0.0445	0.00263		0.0445	0.02452
0.09	-0.0273		0.09	0.07343		0.045	0.00857		0.045	0.02327
0.091	-0.02555		0.091	0.07349		0.0455	0.01326		0.0455	0.01951
0.092	-0.02271		0.092	0.07402		0.046	0.0117		0.046	0.02108
0.093	-0.01882		0.093	0.0739		0.0465	0.00857		0.0465	0.02264
0.094	-0.01395		0.094	0.07252		0.047	-0.00269		0.047	0.02889
0.095	-0.00831		0.095	0.06998		0.0475	0.002		0.0475	0.03452
0.096	-0.00236		0.096	0.06709		0.048	0.000752		0.048	0.03734
0.097	0.00324		0.097	0.06505		0.0485	0.00357		0.0485	0.03421
0.098	0.00757		0.098	0.06509		0.049	0.00607		0.049	0.02858
0.099	0.0097		0.099	0.06794		0.0495	0.0045		0.0495	0.03984
0.1	0.00889		0.1	0.07359		0.05	0.00294		0.05	0.03265
0.101	0.0048		0.101	0.08112		0.0505	0.00575		0.0505	0.03046
0.102	-0.00232		0.102	0.08894		0.051	0.00701		0.051	0.03765
0.103	-0.0116		0.103	0.0951		0.0515	0.00857		0.0515	0.03859
0.104	-0.02165		0.104	0.09785		0.052	0.00794		0.052	0.03828
0.105	-0.03085		0.105	0.09604		0.0525	0.0045		0.0525	0.0414
0.106	-0.0377		0.106	0.08943		0.053	0.00138		0.053	0.04109
0.107	-0.04119		0.107	0.07877		0.0535	-0.000812		0.0535	0.04328
0.108	-0.04107		0.108	0.06564		0.054	-0.00206		0.054	0.04641
0.109	-0.03794		0.109	0.05204		0.0545	0.000126		0.0545	0.04922
0.11	-0.03311		0.11	0.03998		0.055	-0.000186		0.055	0.04891
0.111	-0.02831		0.111	0.03108		0.0555	0.00513		0.0555	0.04703
0.112	-0.02523		0.112	0.02627		0.056	0.01326		0.056	0.04641
0.113	-0.02506		0.113	0.02576		0.0565	0.00575		0.0565	0.04703
0.114	-0.02819		0.114	0.02905		0.057	0.00544		0.057	0.04453
0.115	-0.03406		0.115	0.03518		0.0575	-0.00237		0.0575	0.05078
0.116	-0.04127		0.116	0.04297		0.058	-0.003		0.058	0.05547
0.117	-0.04794		0.117	0.05121		0.0585	0.00794		0.0585	0.05735
0.118	-0.05215		0.118	0.05885		0.059	0.01201		0.059	0.05985
0.119	-0.05248		0.119	0.065		0.0595	0.00263		0.0595	0.06454
0.12	-0.04833		0.12	0.06896		0.06	0.00169		0.06	0.05485
0.121	-0.04009		0.121	0.07023		0.0605	-0.00237		0.0605	0.04953
0.122	-0.02907		0.122	0.06849		0.061	-0.00394		0.061	0.05579
0.123	-0.01715		0.123	0.0637		0.0615	0.00107		0.0615	0.06235
0.124	-0.00634		0.124	0.05618		0.062	0.00513		0.062	0.06892
0.125	0.00173		0.125	0.04664		0.0625	0.00794		0.0625	0.06016
0.126	0.00615		0.126	0.03626		0.063	0.00982		0.063	0.05985
0.127	0.00693		0.127	0.02652		0.0635	0.00826		0.0635	0.05391
0.128	0.0049		0.128	0.01899		0.064	0.00544		0.064	0.05391
0.129	0.00143		0.129	0.01502		0.0645	0.00826		0.0645	0.05422
0.13	-0.00194		0.13	0.01541		0.065	0.00357		0.065	0.05766
0.131	-0.00399		0.131	0.02018		0.0655	0.002		0.0655	0.06173
0.132	-0.00405		0.132	0.02847		0.066	0.00638		0.066	0.06704
0.133	-0.00221		0.133	0.03865		0.0665	0.00638		0.0665	0.06673
0.134	0.000789225		0.134	0.04866		0.067	0.00732		0.067	0.06298
0.135	0.00382		0.135	0.05639		0.0675	0.00607		0.0675	0.06173
0.136	0.00571		0.136	0.06022		0.068	0.00294		0.068	0.06266
0.137	0.00559		0.137	0.05934		0.0685	0.000439		0.0685	0.06141
0.138	0.00319		0.138	0.05395		0.069	0.000752		0.069	0.05641
0.139	-0.00115		0.139	0.04525		0.0695	-0.000499		0.0695	0.05954
0.14	-0.0065		0.14	0.03517		0.07	0.00794		0.07	0.06454
0.141	-0.01166		0.141	0.0259		0.0705	0.00482		0.0705	0.07142
0.142	-0.01544		0.142	0.01947		0.071	0.01013		0.071	0.07924
0.143	-0.017		0.143	0.01732		0.0715	0.00794		0.0715	0.07611
0.144	-0.01603		0.144	0.02		0.072	0.00607		0.072	0.07392
0.145	-0.01287		0.145	0.02711		0.0725	0.00638		0.0725	0.07455
0.146	-0.00834		0.146	0.03745		0.073	0.000439		0.073	0.08174
0.147	-0.00356		0.147	0.04928		0.0735	-0.00144		0.0735	0.08455
0.148	0.00034817		0.148	0.06067		0.074	-0.00237		0.074	0.08831
0.149	0.00255		0.149	0.06987		0.0745	-0.00363		0.0745	0.09519
0.15	0.00266		0.15	0.07563		0.075	-0.00112		0.075	0.1005
0.151	0.00083281		0.151	0.07731		0.0755	-0.000499		0.0755	0.10206
0.152	-0.00232		0.152	0.07499		0.076	0.0192		0.076	0.10206
0.153	-0.00594		0.153	0.0694		0.0765	0.01826		0.0765	0.09769
0.154	-0.00908		0.154	0.06175		0.077	0.00857		0.077	0.10363
0.155	-0.01103		0.155	0.05355		0.0775	0.00263		0.0775	0.10769
0.156	-0.01141		0.156	0.04633		0.078	0.000439		0.078	0.10926
0.157	-0.01027		0.157	0.04141		0.0785	0.00138		0.0785	0.10957
0.158	-0.00806		0.158	0.03968		0.079	0.00231		0.079	0.12145
0.159	-0.00553		0.159	0.0414		0.0795	0.00575		0.0795	0.12677
0.16	-0.00355		0.16	0.04614		0.08	0.00263		0.08	0.12896
0.161	-0.00297		0.161	0.05279		0.0805	0.00513		0.0805	0.13052
0.162	-0.0044		0.162	0.05975		0.081	0.00419		0.081	0.1252
0.163	-0.00817		0.163	0.06521		0.0815	0.00607		0.0815	0.11207
0.164	-0.01425		0.164	0.06753		0.082	0.00513		0.082	0.11426
0.165	-0.02226		0.165	0.06559		0.0825	0.00607		0.0825	0.10894
0.166	-0.03149		0.166	0.05911		0.083	0.00857		0.083	0.11082
0.167	-0.04102		0.167	0.0488		0.0835	0.00607		0.0835	0.11051
0.168	-0.04982		0.168	0.03625		0.084	0.00482		0.084	0.11051
0.169	-0.05684		0.169	0.02364		0.0845	-0.000186		0.0845	0.11145
0.17	-0.06121		0.17	0.01332		0.085	-0.003		0.085	0.11332
0.171	-0.06228		0.171	0.00725		0.0855	-0.00488		0.0855	0.11238
0.172	-0.05981		0.172	0.0066		0.086	-0.00394		0.086	0.12395
0.173	-0.05399		0.173	0.01144		0.0865	0.00888		0.0865	0.12458
0.174	-0.04547		0.174	0.02075		0.087	0.00951		0.087	0.13302
0.175	-0.0353		0.175	0.03266		0.0875	0.01076		0.0875	0.13896
0.176	-0.02478		0.176	0.04493		0.088	0.0045		0.088	0.13896
0.177	-0.01523		0.177	0.05541		0.0885	-0.00394		0.0885	0.14303
0.178	-0.00781		0.178	0.06258		0.089	-0.00519		0.089	0.13709
0.179	-0.0033		0.179	0.06578		0.0895	0.000752		0.0895	0.15772
0.18	-0.00192		0.18	0.06528		0.09	0.0092		0.09	0.1671
0.181	-0.00333		0.181	0.06205		0.0905	0.01076		0.0905	0.17836
0.182	-0.00672		0.182	0.0574		0.091	0.00482		0.091	0.16429
0.183	-0.01096		0.183	0.05254		0.0915	0.00107		0.0915	0.19337
0.184	-0.0149		0.184	0.04825		0.092	-0.00456		0.092	0.20181
0.185	-0.0176		0.185	0.04471		0.0925	-0.00613		0.0925	0.22089
0.186	-0.01852		0.186	0.04155		0.093	-0.00363		0.093	0.23339
0.187	-0.01766		0.187	0.03813		0.0935	0.00231		0.0935	0.24496
0.188	-0.01545		0.188	0.03385		0.094	0.00732		0.094	0.25372
0.189	-0.01266		0.189	0.02852		0.0945	0.01514		0.0945	0.27248
0.19	-0.01012		0.19	0.02252		0.095	0.00763		0.095	0.28843
0.191	-0.0085		0.191	0.0168		0.0955	0.00607		0.0955	0.30219
0.192	-0.00813		0.192	0.01267		0.096	0.01076		0.096	0.31532
0.193	-0.00893		0.193	0.01142		0.0965	0.00419		0.0965	0.34722
0.194	-0.01048		0.194	0.01397		0.097	0.00107		0.097	0.37817
0.195	-0.01213		0.195	0.0205		0.0975	0.00138		0.0975	0.39693
0.196	-0.0133		0.196	0.03038		0.098	0.00419		0.098	0.42727
0.197	-0.01362		0.197	0.04225		0.0985	0.00513		0.0985	0.44696
0.198	-0.0131		0.198	0.05425		0.099	0.00357		0.099	0.48261
0.199	-0.01209		0.199	0.06448		0.0995	0.00575		0.0995	0.47073
0.2	-0.0112		0.2	0.07136		0.1	0.00231		0.1	0.51951
0.201	-0.0111		0.201	0.07397		0.1005	0.00263		0.1005	0.5464
0.202	-0.01225		0.202	0.07217		0.101	-0.00206		0.101	0.55734
0.203	-0.01473		0.203	0.06661		0.1015	-0.00269		0.1015	0.55516
0.204	-0.0182		0.204	0.05847		0.102	-0.000812		0.102	0.55422
0.205	-0.0219		0.205	0.04925		0.1025	0.00263		0.1025	0.56673
0.206	-0.02488		0.206	0.04044		0.103	0.00607		0.103	0.54515
0.207	-0.02626		0.207	0.03331		0.1035	0.00951		0.1035	0.53452
0.208	-0.02546		0.208	0.02875		0.104	0.00857		0.104	0.51169
0.209	-0.02243		0.209	0.02725		0.1045	0.0045		0.1045	0.45447
0.21	-0.01765		0.21	0.02886		0.105	0.00169		0.105	0.37849
0.211	-0.01208		0.211	0.03328		0.1055	-0.00175		0.1055	0.36723
0.212	-0.0069		0.212	0.03986		0.106	0.0045		0.106	0.35472
0.213	-0.00325		0.213	0.04769		0.1065	0.00169		0.1065	0.33752
0.214	-0.00191		0.214	0.05562		0.107	0.00263		0.107	0.33064
0.215	-0.00315		0.215	0.06234		0.1075	0.00982		0.1075	0.31126
0.216	-0.00666		0.216	0.06656		0.108	0.00951		0.108	0.29406
0.217	-0.01166		0.217	0.06723		0.1085	0.00857		0.1085	0.27874
0.218	-0.01708		0.218	0.06372		0.109	0.00638		0.109	0.24152
0.219	-0.02186		0.219	0.05609		0.1095	0.00294		0.1095	0.23621
0.22	-0.02515		0.22	0.04519		0.11	-0.00112		0.11	0.21307
0.221	-0.02651		0.221	0.03263		0.1105	0.00294		0.1105	0.22777
0.222	-0.02593		0.222	0.02053		0.111	0.00419		0.111	0.2531
0.223	-0.0238		0.223	0.01121		0.1115	0.00231		0.1115	0.22745
0.224	-0.02073		0.224	0.00664		0.112	0.00482		0.112	0.20682
0.225	-0.01741		0.225	0.00805		0.1125	0.0045		0.1125	0.19994
0.226	-0.01445		0.226	0.01559		0.113	0.00482		0.113	0.18868
0.227	-0.01231		0.227	0.02818		0.1135	0.00513		0.1135	0.18149
0.228	-0.01131		0.228	0.04371		0.114	0.00607		0.114	0.17117
0.229	-0.01163		0.229	0.05942		0.1145	0.00575		0.1145	0.17305
0.23	-0.01339		0.23	0.07244		0.115	0.00826		0.115	0.17273
0.231	-0.01666		0.231	0.0804		0.1155	0.00794		0.1155	0.1743
0.232	-0.02148		0.232	0.08194		0.116	0.00888		0.116	0.17398
0.233	-0.02772		0.233	0.07697		0.1165	0.0045		0.1165	0.17148
0.234	-0.03506		0.234	0.06673		0.117	-0.00644		0.117	0.17336
0.235	-0.04288		0.235	0.05348		0.1175	-0.00488		0.1175	0.17336
0.236	-0.05028		0.236	0.04003		0.118	0.000439		0.118	0.17742
0.237	-0.05617		0.237	0.02918		0.1185	0.00826		0.1185	0.19931
0.238	-0.05948		0.238	0.02309		0.119	0.01076		0.119	0.20119
0.239	-0.05935		0.239	0.02292		0.1195	0.00732		0.1195	0.21745
0.24	-0.05543		0.24	0.02855		0.12	0.00169		0.12	0.22777
0.241	-0.04798		0.241	0.03869		0.1205	-0.000499		0.1205	0.22652
0.242	-0.03792		0.242	0.05119		0.121	-0.000812		0.121	0.22433
0.243	-0.0267		0.243	0.06349		0.1215	0.000439		0.1215	0.2262
0.244	-0.01601		0.244	0.07315		0.122	0.00357		0.122	0.23809
0.245	-0.00743		0.245	0.07841		0.1225	0.00888		0.1225	0.24309
0.246	-0.00207		0.246	0.07848		0.123	0.00638		0.123	0.24965
0.247	-0.000368625		0.247	0.07371		0.1235	-0.00175		0.1235	0.2459
0.248	-0.00197		0.248	0.06546		0.124	-0.00738		0.124	0.24059
0.249	-0.00587		0.249	0.05578		0.1245	-0.00769		0.1245	0.23027
0.25	-0.01066		0.25	0.04695		0.125	-0.00206		0.125	0.22057
0.251	-0.0149		0.251	0.0409		0.1255	0.0045		0.1255	0.21307
0.252	-0.01748		0.252	0.03881		0.126	0.01951		0.126	0.20494
0.253	-0.01789		0.253	0.04081		0.1265	0.01576		0.1265	0.18524
0.254	-0.01625		0.254	0.04596		0.127	0.00482		0.127	0.05141
0.255	-0.01331		0.255	0.05247		0.1275	0.00325		0.1275	0.00107
0.256	-0.0101		0.256	0.05812		0.128	-0.000499		0.128	-0.01082
0.257	-0.00769		0.257	0.06089		0.1285	0.00544		0.1285	-0.00957
0.258	-0.0068		0.258	0.05945		0.129	0.00388		0.129	-0.00363
0.259	-0.00764		0.259	0.05357		0.1295	0.0045		0.1295	0.00263
0.26	-0.00983		0.26	0.04428		0.13	0.01263		0.13	0.01576
0.261	-0.01253		0.261	0.03366		0.1305	0.01138		0.1305	0.00669
0.262	-0.01468		0.262	0.02444		0.131	0.01389		0.131	0.00107
0.263	-0.01531		0.263	0.01932		0.1315	0.00982		0.1315	-0.000186
0.264	-0.01383		0.264	0.02039		0.132	0.01013		0.132	-0.00237
0.265	-0.01021		0.265	0.02851		0.1325	0.00857		0.1325	-0.00206
0.266	-0.00496		0.266	0.04314		0.133	0.00826		0.133	-0.00581
0.267	0.000924366		0.267	0.06235		0.1335	0.01076		0.1335	-0.00112
0.268	0.0063		0.268	0.08325		0.134	0.01263		0.134	0.00263
0.269	0.01009		0.269	0.10261		0.1345	0.01389		0.1345	0.00357
0.27	0.01159		0.27	0.11753		0.135	0.02358		0.135	0.0045
0.271	0.01061		0.271	0.12607		0.1355	0.02076		0.1355	0.002
0.272	0.00751		0.272	0.12751		0.136	0.02358		0.136	0.00169
0.273	0.00305		0.273	0.12248		0.1365	0.01107		0.1365	-0.00175
0.274	-0.00178		0.274	0.11261		0.137	0.00826		0.137	-0.00394
0.275	-0.00601		0.275	0.1001		0.1375	0.0117		0.1375	-0.00394
0.276	-0.00893		0.276	0.08712		0.138	0.02358		0.138	-0.00331
0.277	-0.01021		0.277	0.07536		0.1385	0.02295		0.1385	-0.00331
0.278	-0.00995		0.278	0.06577		0.139	0.02608		0.139	0.00857
0.279	-0.00858		0.279	0.05852		0.1395	0.02827		0.1395	0.00138
0.28	-0.00675		0.28	0.05322		0.14	0.02202		0.14	0.00701
0.281	-0.0051		0.281	0.04926		0.1405	0.02045		0.1405	-0.00112
0.282	-0.00419		0.282	0.0462		0.141	0.01889		0.141	0.00138
0.283	-0.00429		0.283	0.04395		0.1415	0.01607		0.1415	-0.00206
0.284	-0.00545		0.284	0.0429		0.142	0.01389		0.142	0.00325
0.285	-0.00746		0.285	0.04373		0.1425	0.02202		0.1425	0.00513
0.286	-0.00994		0.286	0.04714		0.143	0.02045		0.143	0.00482
0.287	-0.01245		0.287	0.05351		0.1435	0.02014		0.1435	0.00826
0.288	-0.01455		0.288	0.06262		0.144	0.01951		0.144	0.00951
0.289	-0.01584		0.289	0.07358		0.1445	0.02389		0.1445	0.0092
0.29	-0.01603		0.29	0.08488		0.145	0.02358		0.145	0.00638
0.291	-0.01493		0.291	0.0947		0.1455	0.0242		0.1455	0.002
0.292	-0.01251		0.292	0.10131		0.146	0.02514		0.146	0.000126
0.293	-0.00885		0.293	0.10343		0.1465	0.01858		0.1465	0.04547
0.294	-0.00424		0.294	0.10053		0.147	0.02483		0.147	0.24465
0.295	0.000846851		0.295	0.09298		0.1475	0.01451		0.1475	0.28405
0.296	0.00574		0.296	0.0819		0.148	0.01076		0.148	0.32001
0.297	0.00964		0.297	0.06896		0.1485	0.0167		0.1485	0.30469
0.298	0.01175		0.298	0.05603		0.149	0.02639		0.149	0.26967
0.299	0.01139		0.299	0.04483		0.1495	0.02608		0.1495	0.22996
0.3	0.00819		0.3	0.03666		0.15	0.02671		0.15	0.19181
0.301	0.00223		0.301	0.03225		0.1505	0.02233		0.1505	0.17492
0.302	-0.00589		0.302	0.03173		0.151	0.01545		0.151	0.15554
0.303	-0.01514		0.303	0.03473		0.1515	0.01389		0.1515	0.13052
0.304	-0.02415		0.304	0.04052		0.152	0.00951		0.152	0.11019
0.305	-0.03151		0.305	0.0481		0.1525	0.02014		0.1525	0.09706
0.306	-0.03608		0.306	0.05641		0.153	0.02327		0.153	0.09956
0.307	-0.03724		0.307	0.06433		0.1535	0.02295		0.1535	0.10613
0.308	-0.03511		0.308	0.07082		0.154	0.01607		0.154	0.11801
0.309	-0.03053		0.309	0.07495		0.1545	0.0117		0.1545	0.13271
0.31	-0.0249		0.31	0.07604		0.155	0.00669		0.155	0.15866
0.311	-0.01994		0.311	0.07374		0.1555	0.00669		0.1555	0.17961
0.312	-0.01722		0.312	0.06815		0.156	0.01764		0.156	0.20338
0.313	-0.01784		0.313	0.05995		0.1565	0.01889		0.1565	0.23308
0.314	-0.0221		0.314	0.0503		0.157	0.0167		0.157	0.2556
0.315	-0.02944		0.315	0.04078		0.1575	0.01013		0.1575	0.28687
0.316	-0.03853		0.316	0.0331		0.158	0.00826		0.158	0.37004
0.317	-0.04756		0.317	0.0288		0.1585	0.00732		0.1585	0.41695
0.318	-0.05469		0.318	0.02885		0.159	0.00575		0.159	0.50513
0.319	-0.05845		0.319	0.03345		0.1595	0.00575		0.1595	0.56923
0.32	-0.0581		0.32	0.04186		0.16	0.00419		0.16	0.56329
0.321	-0.05377		0.321	0.0525		0.1605	0.00607		0.1605	0.50419
0.322	-0.0464		0.322	0.06321		0.161	0.00982		0.161	0.46072
0.323	-0.03747		0.323	0.07172		0.1615	0.01013		0.1615	0.41257
0.324	-0.02864		0.324	0.07609		0.162	0.00982		0.162	0.295
0.325	-0.02128		0.325	0.07521		0.1625	0.00544		0.1625	0.19149
0.326	-0.01618		0.326	0.06901		0.163	-0.00144		0.163	0.16804
0.327	-0.01334		0.327	0.05855		0.1635	0.000752		0.1635	0.20494
0.328	-0.01211		0.328	0.0458		0.164	0.002		0.164	0.23496
0.329	-0.01132		0.329	0.03322		0.1645	0.00607		0.1645	0.24622
0.33	-0.00975		0.33	0.02321		0.165	0.00357		0.165	0.23058
0.331	-0.00646		0.331	0.01762		0.1655	0.00794		0.1655	0.22464
0.332	-0.0011		0.332	0.01731		0.166	0.01326		0.166	0.26498
0.333	0.00595		0.333	0.02201		0.1665	0.0167		0.1665	0.3444
0.334	0.01371		0.334	0.03042		0.167	0.00231		0.167	0.47135
0.335	0.02079		0.335	0.04049		0.1675	-0.00112		0.1675	0.55516
0.336	0.02578		0.336	0.04997		0.168	-0.00206		0.168	0.57611
0.337	0.02766		0.337	0.05689		0.1685	-0.00425		0.1685	0.59862
0.338	0.026		0.338	0.06005		0.169	0.00607		0.169	0.66178
0.339	0.02114		0.339	0.05928		0.1695	0.0092		0.1695	0.67773
0.34	0.01408		0.34	0.0554		0.17	0.01013		0.17	0.65021
0.341	0.00623		0.341	0.05003		0.1705	0.00325		0.1705	0.61519
0.342	-0.0009142		0.342	0.04511		0.171	0.00513		0.171	0.55265
0.343	-0.00616		0.343	0.04241		0.1715	0.00294		0.1715	0.45134
0.344	-0.00882		0.344	0.04305		0.172	-0.00112		0.172	0.35253
0.345	-0.00889		0.345	0.04719		0.1725	-0.000812		0.1725	0.26029
0.346	-0.00693		0.346	0.05401		0.173	-0.00269		0.173	0.1868
0.347	-0.00391		0.347	0.06186		0.1735	-0.000812		0.1735	0.14991
0.348	-0.000901187		0.348	0.06873		0.174	0.00138		0.174	0.13365
0.349	0.00118		0.349	0.07275		0.1745	0.00419		0.1745	0.15084
0.35	0.0018		0.35	0.07268		0.175	0.00107		0.175	0.18774
0.351	0.000891912		0.351	0.06831		0.1755	0.00325		0.1755	0.20369
0.352	-0.00119		0.352	0.06051		0.176	0.00951		0.176	0.21964
0.353	-0.00385		0.353	0.05107		0.1765	0.0092		0.1765	0.24184
0.354	-0.00642		0.354	0.04231		0.177	0.00951		0.177	0.24622
0.355	-0.00838		0.355	0.0365		0.1775	0.00826		0.1775	0.24965
0.356	-0.00948		0.356	0.03535		0.178	-0.00144		0.178	0.23527
0.357	-0.00978		0.357	0.03953		0.1785	-0.00707		0.1785	0.21151
0.358	-0.00955		0.358	0.04856		0.179	-0.00613		0.179	0.20838
0.359	-0.00917		0.359	0.06091		0.1795	-0.00644		0.1795	0.18899
0.36	-0.00895		0.36	0.07435		0.18	0.00325		0.18	0.16273
0.361	-0.009		0.361	0.08648		0.1805	0.00794		0.1805	0.14709
0.362	-0.00921		0.362	0.0953		0.181	0.00763		0.181	0.13646
0.363	-0.00928		0.363	0.0996		0.1815	0.00263		0.1815	0.12708
0.364	-0.00883		0.364	0.09921		0.182	0.00263		0.182	0.11801
0.365	-0.00759		0.365	0.0949		0.1825	-0.000186		0.1825	0.10644
0.366	-0.00549		0.366	0.08816		0.183	-0.00112		0.183	0.09112
0.367	-0.00277		0.367	0.08072		0.1835	0.00294		0.1835	0.07799
0.368	3.57834e-05		0.368	0.07409		0.184	0.00607		0.184	0.06392
0.369	0.00224		0.369	0.06926		0.1845	0.01357		0.1845	0.05235
0.37	0.00314		0.37	0.06651		0.185	0.0045		0.185	0.03702
0.371	0.00224		0.371	0.06546		0.1855	-0.00269		0.1855	0.02233
0.372	-0.000621739		0.372	0.06536		0.186	-0.01207		0.186	0.0117
0.373	-0.00517		0.373	0.06538		0.1865	-0.00488		0.1865	0.0045
0.374	-0.01077		0.374	0.06497		0.187	-0.00175		0.187	0.00107
0.375	-0.01658		0.375	0.06403		0.1875	0.00982		0.1875	0.01451
0.376	-0.02173		0.376	0.06299		0.188	0.01076		0.188	0.00701
0.377	-0.02558		0.377	0.06258		0.1885	-0.000186		0.1885	0.00231
0.378	-0.02785		0.378	0.06362		0.189	-0.000812		0.189	-0.01426
0.379	-0.02871		0.379	0.06663		0.1895	-0.00175		0.1895	0.00794
0.38	-0.02867		0.38	0.07161		0.19	-0.00519		0.19	0.0142
0.381	-0.02844		0.381	0.07796		0.1905	-0.00488		0.1905	0.0192
0.382	-0.0287		0.382	0.0845		0.191	-0.00144		0.191	0.01201
0.383	-0.02985		0.383	0.08978		0.1915	-0.00237		0.1915	-0.000499
0.384	-0.03189		0.384	0.09241		0.192	0.00169		0.192	-0.01301
0.385	-0.03439		0.385	0.09144		0.1925	0.00357		0.1925	-0.01176
0.386	-0.03662		0.386	0.08659		0.193	0.00419		0.193	-0.00519
0.387	-0.03774		0.387	0.07841		0.1935	0.00325		0.1935	0.00138
0.388	-0.03708		0.388	0.06813		0.194	0.00388		0.194	0.01576
0.389	-0.03434		0.389	0.05743		0.1945	-0.00519		0.1945	0.03515
0.39	-0.02974		0.39	0.04809		0.195	-0.00738		0.195	0.03546
0.391	-0.02396		0.391	0.0416		0.1955	-0.000186		0.1955	0.03796
0.392	-0.01801		0.392	0.03891		0.196	0.00357		0.196	0.04172
0.393	-0.01294		0.393	0.04022		0.1965	0.00794		0.1965	0.04078
0.394	-0.00955		0.394	0.04503		0.197	0.00763		0.197	0.04828
0.395	-0.00818		0.395	0.05221		0.1975	0.00638		0.1975	0.04828
0.396	-0.00857		0.396	0.0603		0.198	0.000439		0.198	0.05547
0.397	-0.00998		0.397	0.06774		0.1985	0.000126		0.1985	0.06204
0.398	-0.01134		0.398	0.07315		0.199	-0.00425		0.199	0.07298
0.399	-0.01159		0.399	0.07549		0.1995	-0.00581		0.1995	0.07236
0.4	-0.00998		0.4	0.07426		0.2	-0.00331		0.2	0.06798
0.401	-0.00628		0.401	0.06949		0.2005	0.00138		0.2005	0.06173
0.402	-0.000899265		0.402	0.06177		0.201	0.00169		0.201	0.05766
0.403	0.00526		0.403	0.05213		0.2015	0.00826		0.2015	0.05078
0.404	0.01097		0.404	0.04192		0.202	0.00138		0.202	0.04672
0.405	0.01507		0.405	0.03264		0.2025	0.00231		0.2025	0.04453
0.406	0.01667		0.406	0.02568		0.203	-0.003		0.203	0.04046
0.407	0.01545		0.407	0.02214		0.2035	-0.00269		0.2035	0.03953
0.408	0.01167		0.408	0.02254		0.204	-0.00269		0.204	0.03671
0.409	0.00611		0.409	0.02676		0.2045	-0.00237		0.2045	0.03452
0.41	-0.000162792		0.41	0.03393		0.205	-0.000812		0.205	0.02796
0.411	-0.00605		0.411	0.04259		0.2055	0.00169		0.2055	0.0167
0.412	-0.01068		0.412	0.0509		0.206	-0.00269		0.206	0.01482
0.413	-0.01357		0.413	0.05707		0.2065	0.000439		0.2065	0.01013
0.414	-0.01469		0.414	0.0597		0.207	0.000752		0.207	0.01576
0.415	-0.01437		0.415	0.05814		0.2075	0.00107		0.2075	0.01607
0.416	-0.01314		0.416	0.05271		0.208	0.00732		0.208	0.01701
0.417	-0.0116		0.417	0.04463		0.2085	0.002		0.2085	0.01733
0.418	-0.01024		0.418	0.0358		0.209	-0.00456		0.209	0.0167
0.419	-0.00933		0.419	0.02837		0.2095	-0.00738		0.2095	0.02452
0.42	-0.00896		0.42	0.0242		0.21	-0.00988		0.21	0.00482
0.421	-0.00906		0.421	0.02441		0.2105	-0.0055		0.2105	-0.000812
0.422	-0.00943		0.422	0.02908		0.211	-0.00269		0.211	-0.00269
0.423	-0.00989		0.423	0.03724		0.2115	0.00231		0.2115	0.00138
0.424	-0.01026		0.424	0.0471		0.212	0.00482		0.212	-0.00237
0.425	-0.01039		0.425	0.05652		0.2125	0.00638		0.2125	-0.00144
0.426	-0.01016		0.426	0.06358		0.213	0.00388		0.213	-0.000499
0.427	-0.0095		0.427	0.06709		0.2135	0.00294		0.2135	0.00263
0.428	-0.00838		0.428	0.06689		0.214	-0.00519		0.214	0.01295
0.429	-0.00693		0.429	0.06385		0.2145	-0.00863		0.2145	0.01889
0.43	-0.00542		0.43	0.05961		0.215	-0.000499		0.215	0.02108
0.431	-0.00435		0.431	0.05605		0.2155	0.00263		0.2155	0.0217
0.432	-0.00437		0.432	0.05473		0.216	0.01076		0.216	0.01983
0.433	-0.00617		0.433	0.05637		0.2165	0.00482		0.2165	0.01576
0.434	-0.0103		0.434	0.06061		0.217	-0.00707		0.217	0.01326
0.435	-0.01696		0.435	0.06611		0.2175	-0.01207		0.2175	0.01138
0.436	-0.02583		0.436	0.07086		0.218	-0.0055		0.218	0.01357
0.437	-0.036		0.437	0.07284		0.2185	0.00138		0.2185	0.01576
0.438	-0.04604		0.438	0.07061		0.219	0.00607		0.219	0.01826
0.439	-0.05427		0.439	0.06382		0.2195	0.00575		0.2195	0.02889
0.44	-0.05908		0.44	0.05339		0.22	0.00357		0.22	0.01951
0.441	-0.05932		0.441	0.04142		0.2205	-0.00269		0.2205	0.01013
0.442	-0.05461		0.442	0.03066		0.221	0.000752		0.221	0.00638
0.443	-0.04546		0.443	0.02385		0.2215	-0.003		0.2215	0.00513
0.444	-0.03322		0.444	0.02307		0.222	-0.00394		0.222	0.0092
0.445	-0.0198		0.445	0.02917		0.2225	-0.00456		0.2225	0.0142
0.446	-0.0073		0.446	0.04153		0.223	-0.000812		0.223	0.01138
0.447	0.00251		0.447	0.05824		0.2235	0.00138		0.2235	0.00575
0.448	0.00846		0.448	0.07649		0.224	0.00294		0.224	0.000439
0.449	0.01019		0.449	0.09326		0.2245	0.00138		0.2245	-0.00331
0.45	0.00818		0.45	0.10596		0.225	0.00513		0.225	-0.003
0.451	0.00345		0.451	0.11299		0.2255	-0.00394		0.2255	0.000439
0.452	-0.00264		0.452	0.1139		0.226	0.00138		0.226	0.0045
0.453	-0.00881		0.453	0.10941		0.2265	-0.00175		0.2265	0.00763
0.454	-0.01402		0.454	0.10104		0.227	-0.000499		0.227	0.01263
0.455	-0.01763		0.455	0.09063		0.2275	0.00701		0.2275	0.00826
0.456	-0.01935		0.456	0.07987		0.228	0.0045		0.228	0.00294
0.457	-0.01922		0.457	0.06995		0.2285	0.00575		0.2285	0.00138
0.458	-0.01739		0.458	0.06141		0.229	-0.00269		0.229	-0.00112
0.459	-0.01415		0.459	0.05427		0.2295	-0.00581		0.2295	0.00544
0.46	-0.00988		0.46	0.04823		0.23	-0.0055		0.23	-0.000186
0.461	-0.0051		0.461	0.04303		0.2305	-0.00519		0.2305	0.00107
0.462	-0.00049659		0.462	0.03866		0.231	-0.00175		0.231	0.00294
0.463	0.0031		0.463	0.03553		0.2315	-0.00269		0.2315	0.002
0.464	0.0049		0.464	0.03431		0.232	0.000439		0.232	-0.003
0.465	0.00441		0.465	0.03577		0.2325	0.00544		0.2325	-0.00363
0.466	0.00167		0.466	0.04045		0.233	0.0092		0.233	-0.00488
0.467	-0.00252		0.467	0.04835		0.2335	0.00638		0.2335	-0.00363
0.468	-0.00671		0.468	0.05882		0.234	0.00325		0.234	-0.00112
0.469	-0.00904		0.469	0.07055		0.2345	-0.00206		0.2345	0.00325
0.47	-0.00793		0.47	0.08183		0.235	-0.000499		0.235	0.00607
0.471	-0.00268		0.471	0.09084		0.2355	-0.000186		0.2355	0.00857
0.472	0.00589		0.472	0.09607		0.236	0.01138		0.236	0.00607
0.473	0.0153		0.473	0.09663		0.2365	0.0045		0.2365	0.00701
0.474	0.02174		0.474	0.0925		0.237	0.002		0.237	0.00388
0.475	0.02114		0.475	0.08444		0.2375	0.002		0.2375	-0.00112
0.476	0.01072		0.476	0.07393		0.238	-0.003		0.238	-0.00488
0.477	-0.0093		0.477	0.06278		0.2385	0.00482		0.2385	-0.00237
0.478	-0.03413		0.478	0.05283		0.239	0.000752		0.239	-0.00675
0.479	-0.05377		0.479	0.04557		0.2395	0.00357		0.2395	0.01295
0.48	-0.05328		0.48	0.04192		0.24	0.00263		0.24	0.00982
0.481	-0.01449		0.481	0.04211		0.2405	-0.00363		0.2405	0.00888
0.482	0.0813		0.482	0.04566		0.241	-0.003		0.241	0.00544
0.483	0.25		0.483	0.05152		0.2415	-0.00206		0.2415	0.00138
0.484	0.50135		0.484	0.05828		0.242	-0.000186		0.242	0.000439
0.485	0.83647		0.485	0.06439		0.2425	0.00231		0.2425	0.000126
0.486	1.24664		0.486	0.06843		0.243	0.0045		0.243	-0.003
0.487	1.71396		0.487	0.06934		0.2435	0.00857		0.2435	-0.000499
0.488	2.21361		0.488	0.06661		0.244	0.00794		0.244	-0.00144
0.489	2.71746		0.489	0.06037		0.2445	0.00294		0.2445	0.002
0.49	3.19815		0.49	0.05143		0.245	-0.000812		0.245	0.00231
0.491	3.63303		0.491	0.04117		0.2455	-0.000812		0.2455	0.000752
0.492	4.00696		0.492	0.03135		0.246	0.01138		0.246	0.002
0.493	4.31359		0.493	0.02379		0.2465	0.01639		0.2465	0.00294
0.494	4.55497		0.494	0.02004		0.247	0.00231		0.247	0.00388
0.495	4.73971		0.495	0.02101		0.2475	-0.00644		0.2475	0.0045
0.496	4.8802		0.496	0.02676		0.248	-0.00957		0.248	0.00231
0.497	4.98958		0.497	0.03641		0.2485	0.000752		0.2485	0.00107
0.498	5.07931		0.498	0.04823		0.249	0.01013		0.249	-0.00175
0.499	5.15751		0.499	0.06002		0.2495	0.01826		0.2495	-0.00425
0.5	5.22857		0.5	0.06952		0.25	0.02014		0.25	-0.00425
0.501	5.29379		0.501	0.07496		0.2505	0.02076		0.2505	-0.00112
0.502	5.35259		0.502	0.07541		0.251	0.02108		0.251	0.00763
0.503	5.40406		0.503	0.07103		0.2515	0.02264		0.2515	0.00951
0.504	5.44808		0.504	0.06308		0.252	0.02483		0.252	0.0045
0.505	5.48596		0.505	0.05353		0.2525	0.02764		0.2525	-0.00707
0.506	5.52031		0.506	0.04466		0.253	0.03077		0.253	-0.0055
0.507	5.55435		0.507	0.03846		0.2535	0.03734		0.2535	-0.00363
0.508	5.59101		0.508	0.03615		0.254	0.04547		0.254	0.002
0.509	5.63195		0.509	0.03795		0.2545	0.05078		0.2545	0.00794
0.51	5.67711		0.51	0.04307		0.255	0.05735		0.255	0.01232
0.511	5.72465		0.511	0.04994		0.2555	0.05985		0.2555	0.00763
0.512	5.77147		0.512	0.05675		0.256	0.0561		0.256	0.00388
0.513	5.81413		0.513	0.06191		0.2565	0.06986		0.2565	0.002
0.514	5.84977		0.514	0.06448		0.257	0.07205		0.257	0.00169
0.515	5.87689		0.515	0.06437		0.2575	0.08111		0.2575	0.00763
0.516	5.89573		0.516	0.06229		0.258	0.09331		0.258	0.01357
0.517	5.90817		0.517	0.05943		0.2585	0.10488		0.2585	0.01701
0.518	5.91716		0.518	0.05698		0.259	0.11676		0.259	0.02076
0.519	5.92598		0.519	0.05578		0.2595	0.12208		0.2595	0.0242
0.52	5.93736		0.52	0.05592		0.26	0.12333		0.26	0.01607
0.521	5.95292		0.521	0.05679		0.2605	0.12677		0.2605	0.0117
0.522	5.97285		0.522	0.05721		0.261	0.13615		0.261	0.01576
0.523	5.99603		0.523	0.05589		0.2615	0.14584		0.2615	0.01858
0.524	6.02046		0.524	0.05192		0.262	0.15741		0.262	0.01576
0.525	6.04389		0.525	0.04511		0.2625	0.16648		0.2625	0.01889
0.526	6.06442		0.526	0.03624		0.263	0.17649		0.263	0.02452
0.527	6.08094		0.527	0.0269		0.2635	0.18336		0.2635	0.02514
0.528	6.09339		0.528	0.01919		0.264	0.18649		0.264	0.02608
0.529	6.10263		0.529	0.01513		0.2645	0.18587		0.2645	0.01983
0.53	6.11013		0.53	0.01614		0.265	0.1793		0.265	0.0217
0.531	6.11753		0.531	0.02264		0.2655	0.17398		0.2655	0.0142
0.532	6.12621		0.532	0.03385		0.266	0.17523		0.266	0.01607
0.533	6.13695		0.533	0.048		0.2665	0.18243		0.2665	0.01576
0.534	6.1498		0.534	0.06267		0.267	0.18868		0.267	0.02233
0.535	6.16412		0.535	0.07541		0.2675	0.18962		0.2675	0.02514
0.536	6.17881		0.536	0.08423		0.268	0.18743		0.268	0.03015
0.537	6.19263		0.537	0.08807		0.2685	0.18587		0.2685	0.03171
0.538	6.20452		0.538	0.08689		0.269	0.17867		0.269	0.03171
0.539	6.21384		0.539	0.08163		0.2695	0.17054		0.2695	0.02108
0.54	6.2205		0.54	0.07383		0.27	0.16492		0.27	0.02014
0.541	6.22494		0.541	0.06521		0.2705	0.15835		0.2705	0.02045
0.542	6.22798		0.542	0.05728		0.271	0.14021		0.271	0.02858
0.543	6.2306		0.543	0.05103		0.2715	0.15647		0.2715	0.03202
0.544	6.23373		0.544	0.04691		0.272	0.15397		0.272	0.03546
0.545	6.238		0.545	0.04485		0.2725	0.14053		0.2725	0.03296
0.546	6.24367		0.546	0.04453		0.273	0.14209		0.273	0.03515
0.547	6.25062		0.547	0.0456		0.2735	0.14303		0.2735	0.03609
0.548	6.25842		0.548	0.04787		0.274	0.14021		0.274	0.03015
0.549	6.2665		0.549	0.05131		0.2745	0.13802		0.2745	0.02545
0.55	6.27431		0.55	0.05597		0.275	0.13584		0.275	0.02733
0.551	6.28147		0.551	0.06181		0.2755	0.12833		0.2755	0.02671
0.552	6.28784		0.552	0.0685		0.276	0.12176		0.276	0.02733
0.553	6.29353		0.553	0.07531		0.2765	0.13615		0.2765	0.02796
0.554	6.29887		0.554	0.08117		0.277	0.14959		0.277	0.03046
0.555	6.30423		0.555	0.08486		0.2775	0.14615		0.2775	0.02921
0.556	6.30998		0.556	0.08527		0.278	0.14397		0.278	0.02952
0.557	6.31642		0.557	0.08178		0.2785	0.14021		0.2785	0.02889
0.558	6.32367		0.558	0.07448		0.279	0.13834		0.279	0.02921
0.559	6.3318		0.559	0.06424		0.2795	0.13709		0.2795	0.03577
0.56	6.34081		0.56	0.0526		0.28	0.17774		0.28	0.02827
0.561	6.35072		0.561	0.04147		0.2805	0.21057		0.2805	0.02202
0.562	6.36157		0.562	0.03271		0.281	0.23558		0.281	0.01951
0.563	6.37341		0.563	0.02774		0.2815	0.26091		0.2815	0.01826
0.564	6.38619		0.564	0.02719		0.282	0.26967		0.282	0.01951
0.565	6.39972		0.565	0.03081		0.2825	0.27561		0.2825	0.02639
0.566	6.41355		0.566	0.03749		0.283	0.28593		0.283	0.03171
0.567	6.42699		0.567	0.0456		0.2835	0.26498		0.2835	0.03015
0.568	6.43918		0.568	0.05328		0.284	0.26904		0.284	0.02545
0.569	6.44927		0.569	0.05892		0.2845	0.28092		0.2845	0.02295
0.57	6.45663		0.57	0.06141		0.285	0.29374		0.285	0.01889
0.571	6.46103		0.571	0.06037		0.2855	0.30969		0.2855	0.01326
0.572	6.46284		0.572	0.05614		0.286	0.31907		0.286	0.01951
0.573	6.46297		0.573	0.0497		0.2865	0.33283		0.2865	0.02483
0.574	6.46271		0.574	0.04236		0.287	0.28968		0.287	0.02639
0.575	6.4635		0.575	0.03558		0.2875	0.27061		0.2875	0.02733
0.576	6.46654		0.576	0.0306		0.288	0.28499		0.288	0.02076
0.577	6.47253		0.577	0.02829		0.2885	0.30625		0.2885	0.01514
0.578	6.48147		0.578	0.02903		0.289	0.32564		0.289	0.01013
0.579	6.49264		0.579	0.0326		0.2895	0.34034		0.2895	0.0142
0.58	6.50484		0.58	0.0383		0.29	0.34628		0.29	0.02389
0.581	6.5167		0.581	0.04502		0.2905	0.34597		0.2905	0.0339
0.582	6.52708		0.582	0.05146		0.291	0.34315		0.291	0.0339
0.583	6.53535		0.583	0.05634		0.2915	0.34284		0.2915	0.02264
0.584	6.54165		0.584	0.05866		0.292	0.33846		0.292	0.01733
0.585	6.54675		0.585	0.0579		0.2925	0.32595		0.2925	0.01764
0.586	6.55187		0.586	0.0542		0.293	0.3172		0.293	0.01701
0.587	6.55828		0.587	0.04833		0.2935	0.29812		0.2935	0.0142
0.588	6.56692		0.588	0.04163		0.294	0.28124		0.294	0.01889
0.589	6.57809		0.589	0.03571		0.2945	0.26842		0.2945	0.01951
0.59	6.59135		0.59	0.03213		0.295	0.2606		0.295	0.01826
0.591	6.60563		0.591	0.03197		0.2955	0.25653		0.2955	0.0192
0.592	6.61954		0.592	0.03555		0.296	0.24434		0.296	0.01983
0.593	6.63175		0.593	0.04229		0.2965	0.24027		0.2965	0.01607
0.594	6.64137		0.594	0.05081		0.297	0.22433		0.297	0.01107
0.595	6.64818		0.595	0.05919		0.2975	0.24027		0.2975	0.0092
0.596	6.65264		0.596	0.06551		0.298	0.23871		0.298	0.00669
0.597	6.65575		0.597	0.06832		0.2985	0.23496		0.2985	0.00638
0.598	6.65868		0.598	0.06704		0.299	0.24215		0.299	0.00701
0.599	6.6624		0.599	0.06218		0.2995	0.23934		0.2995	0.01514
0.6	6.66737		0.6	0.0552		0.3	0.23902		0.3	0.00857
0.601	6.67339		0.601	0.04816		0.3005	0.2409		0.3005	0.01232
0.602	6.67969		0.602	0.04312		0.301	0.23902		0.301	0.01201
0.603	6.68513		0.603	0.04157		0.3015	0.22964		0.3015	0.00826
0.604	6.68861		0.604	0.04397		0.302	0.22589		0.302	0.00513
0.605	6.68939		0.605	0.04961		0.3025	0.22464		0.3025	0.00107
0.606	6.68738		0.606	0.05676		0.303	0.22777		0.303	-0.00206
0.607	6.68316		0.607	0.06315		0.3035	0.21745		0.3035	0.00357
0.608	6.67787		0.608	0.06667		0.304	0.2162		0.304	0.00263
0.609	6.67293		0.609	0.06595		0.3045	0.21495		0.3045	0.00794
0.61	6.66968		0.61	0.06082		0.305	0.21057		0.305	0.00888
0.611	6.66903		0.611	0.0524		0.3055	0.21244		0.3055	0.00544
0.612	6.67131		0.612	0.04283		0.306	0.20056		0.306	0.00669
0.613	6.67618		0.613	0.03473		0.3065	0.18962		0.3065	0.00231
0.614	6.68276		0.614	0.03049		0.307	0.18618		0.307	-0.000499
0.615	6.68993		0.615	0.03163		0.3075	0.18649		0.3075	-0.00331
0.616	6.69654		0.616	0.03842		0.308	0.18806		0.308	-0.00144
0.617	6.7017		0.617	0.04983		0.3085	0.17211		0.3085	-0.00175
0.618	6.70489		0.618	0.06383		0.309	0.1596		0.309	0.000126
0.619	6.70601		0.619	0.07792		0.3095	0.14678		0.3095	-0.000186
0.62	6.70527		0.62	0.08977		0.31	0.13802		0.31	0.000439
0.621	6.70304		0.621	0.09776		0.3105	0.12989		0.3105	0.00138
0.622	6.69975		0.622	0.10124		0.311	0.11926		0.311	0.00544
0.623	6.69578		0.623	0.10052		0.3115	0.1152		0.3115	0.00482
0.624	6.69143		0.624	0.09664		0.312	0.13802		0.312	0.00544
0.625	6.68698		0.625	0.09091		0.3125	0.12989		0.3125	-0.00394
0.626	6.68273		0.626	0.0845		0.313	0.01983		0.313	-0.00394
0.627	6.67909		0.627	0.07819		0.3135	0.00325		0.3135	-0.00394
0.628	6.6765		0.628	0.07223		0.314	0.000752		0.314	-0.00237
0.629	6.67543		0.629	0.06654		0.3145	-0.00144		0.3145	0.00231
0.63	6.67624		0.63	0.06094		0.315	-0.00269		0.315	0.00826
0.631	6.67898		0.631	0.05543		0.3155	-0.000812		0.3155	0.01138
0.632	6.68338		0.632	0.05035		0.316	-0.000499		0.316	0.01326
0.633	6.68875		0.633	0.04639		0.3165	-0.00144		0.3165	0.00357
0.634	6.69411		0.634	0.04446		0.317	0.00419		0.317	0.00357
0.635	6.69834		0.635	0.04532		0.3175	0.00325		0.3175	0.00138
0.636	6.70042		0.636	0.04935		0.318	-0.00363		0.318	0.00294
0.637	6.69969		0.637	0.05636		0.3185	-0.00331		0.3185	0.00575
0.638	6.69602		0.638	0.06549		0.319	-0.00112		0.319	0.01044
0.639	6.68988		0.639	0.07544		0.3195	-0.00363		0.3195	0.01576
0.64	6.68227		0.64	0.08471		0.32	0.00231		0.32	-0.00112
0.641	6.67457		0.641	0.09193		0.3205	0.00482		0.3205	-0.008
0.642	6.66824		0.642	0.0961		0.321	0.00638		0.321	-0.00613
0.643	6.66448		0.643	0.09675		0.3215	0.00669		0.3215	0.00357
0.644	6.66404		0.644	0.09393		0.322	0.00482		0.322	0.01107
0.645	6.66699		0.645	0.0881		0.3225	0.00138		0.3225	0.01482
0.646	6.67275		0.646	0.07998		0.323	-0.00456		0.323	0.00701
0.647	6.68017		0.647	0.07049		0.3235	-0.00488		0.3235	0.00951
0.648	6.68778		0.648	0.06067		0.324	-0.000499		0.324	0.00294
0.649	6.69413		0.649	0.05169		0.3245	-0.00112		0.3245	0.00294
0.65	6.69803		0.65	0.04485		0.325	0.00357		0.325	0.00263
0.651	6.69889		0.651	0.04147		0.3255	0.0092		0.3255	0.00263
0.652	6.69677		0.652	0.04264		0.326	0.00544		0.326	0.00231
0.653	6.69239		0.653	0.04887		0.3265	0.000439		0.3265	-0.000499
0.654	6.68698		0.654	0.05968		0.327	-0.000499		0.327	0.00701
0.655	6.68197		0.655	0.07333		0.3275	0.000126		0.3275	0.00732
0.656	6.67869		0.656	0.08691		0.328	-0.00331		0.328	0.00701
0.657	6.67806		0.657	0.09674		0.3285	0.000126		0.3285	0.00544
0.658	6.68037		0.658	0.09928		0.329	0.00138		0.329	0.00169
0.659	6.68519		0.659	0.09231		0.3295	0.000439		0.3295	0.00325
0.66	6.69154		0.66	0.07608		0.33	0.00138		0.33	0.00513
0.661	6.69802		0.661	0.05417		0.3305	0.00169		0.3305	0.00701
0.662	6.70327		0.662	0.03367		0.331	0.002		0.331	0.01107
0.663	6.70622		0.663	0.02456		0.3315	0.00388		0.3315	0.01201
0.664	6.70642		0.664	0.03827		0.332	0.00544		0.332	0.01044
0.665	6.70416		0.665	0.08564		0.3325	0.00388		0.3325	0.00575
0.666	6.70044		0.666	0.17486		0.333	0.00107		0.333	0.00482
0.667	6.69672		0.667	0.30977		0.3335	-0.00237		0.3335	-0.000499
0.668	6.69456		0.668	0.48909		0.334	-0.003		0.334	-0.000499
0.669	6.69529		0.669	0.70683		0.3345	-0.00331		0.3345	0.000126
0.67	6.69962		0.67	0.95389		0.335	-0.003		0.335	0.00544
0.671	6.70747		0.671	1.22044		0.3355	0.00138		0.3355	0.0092
0.672	6.71797		0.672	1.49861		0.336	-0.00425		0.336	0.01295
0.673	6.72963		0.673	1.78479		0.3365	0.01482		0.3365	0.01357
0.674	6.74071		0.674	2.08087		0.337	0.00763		0.337	0.00607
0.675	6.74956		0.675	2.39408		0.3375	0.000439		0.3375	0.0045
0.676	6.75503		0.676	2.73546		0.338	-0.00206		0.338	0.00513
0.677	6.75663		0.677	3.11713		0.3385	0.0045		0.3385	0.00169
0.678	6.75465		0.678	3.54919		0.339	0.08893		0.339	0.00357
0.679	6.74998		0.679	4.03679		0.3395	0.30469		0.3395	0.00826
0.68	6.74386		0.68	4.57818		0.34	0.26248		0.34	0.00826
0.681	6.73759		0.681	5.16416		0.3405	0.24121		0.3405	0.00419
0.682	6.73219		0.682	5.77905		0.341	0.23214		0.341	0.00419
0.683	6.72822		0.683	6.40298		0.3415	0.24121		0.3415	0.00638
0.684	6.72579		0.684	7.01487		0.342	0.26592		0.342	0.00794
0.685	6.72457		0.685	7.59557		0.3425	0.29969		0.3425	0.00857
0.686	6.72405		0.686	8.13035		0.343	0.3566		0.343	0.00544
[truncated: 19,314 more rows]

## Sheet: Figure 5
Figure 5d				Figure 5e				Figure 5h			Figure 5j
[truncated: 349,839+ more rows]

[truncated: 4 more sheets:  Supplementary Figure 2, Supplementary Figure 3, Supplementary Figure 7, Supplementary Figure 13]
